# Supplementary material for: Computer-Aided Designing Peptide Inhibitors of Human Hematopoietic Prostaglandin D2 Synthase Combined Molecular Docking and Molecular Dynamics Simulation
Source: Molecules. 2023 Aug 7;28(15):5933. doi: 10.3390/molecules28155933 (PMC10421073; doi:10.3390/molecules28155933)
Supplement: Supplementary file 1 [file molecules-28-05933-s001.zip]

Archive with 2 entries (2 files):
- Supplemented File S1.pdf
- Supplemented File S2.xlsx
