# Supplementary material for: Computer-Aided Designing Peptide Inhibitors of Human Hematopoietic Prostaglandin D2 Synthase Combined Molecular Docking and Molecular Dynamics Simulation
Source: Molecules. 2023 Aug 7;28(15):5933. doi: 10.3390/molecules28155933 (PMC10421073; doi:10.3390/molecules28155933)
Supplement: Supplementary file 1 [file molecules-28-05933-s001.zip › Supplemented File S2.xlsx]

## Sheet: Raw data
Peptide sequence	dG_cross score	total score	dSASA_int
ARALM	-26.043	-622.071	922.903
CLGYR	-38.634	-614.001	1221.21
TDLFC	-41.158	-621.918	1284.47
HSAVD	-26.296	-617.611	1080.59
GDDIE	-26.504	-613.842	963.388
WNKQY	-35.708	-612.602	1386.9
SQCGK	-25.099	-612.557	1075.92
YNFNG	-34.265	-622.708	1276.34
HERSY	-31.364	-596.88	1337.54
GPPKQ	-26.437	-621.592	1098.57
HDARV	-23.191	-608.25	1181.62
QDWHQ	-28.915	-617.931	1222.81
SLSYD	-30.005	-613.919	1066.23
LACSD	-17.373	-594.279	790.099
MCEYY	-37.096	-616.339	1370.03
WMNPN	-34.307	-615.864	1312.59
WDSPR	-37.053	-596.075	1279.2
EAMGY	-39.067	-612.76	1095.77
PTTTP	-26.248	-622.354	1076.71
PPYSK	-23.664	-614.977	1132.52
THQLN	-47.304	-631.872	1268.73
TMDPC	-21.097	-617.798	991.003
CVLWI	-42.225	-616.097	1166.34
ECTKM	-30.001	-621.144	1273.5
PYITL	-33.056	-629.924	1239.24
WHEPA	-24.391	-620.582	1088.26
CEYFM	-33.722	-619.271	1295.37
REMEC	-31.487	-611.792	1318.84
DEWGP	-37.672	-602.397	1114.12
YSKKH	-21.942	-593.651	1184.74
VRDYT	-22.759	-625.022	1021.45
KQDGL	-26.572	-605.697	1037.67
AGCNL	-40.678	-634.783	1084.69
AEGWG	-33.334	-621.606	1110.5
IHEAL	-24.531	-591.974	1028.64
GPNAN	-31.795	-621.328	917.768
HKIVV	-38.437	-603.246	1242.34
EQKWW	-34.101	-617.507	1353.13
KTDMM	-36.951	-629.968	1290.7
AELHR	-22.4	-606.636	1152.86
REHFC	-37.435	-605.091	1354.09
LYQIP	-40.304	-611.204	1117.17
MWAHK	-44.759	-601.206	1441.9
VPGEP	-23.934	-602.822	1004.36
YWVHN	-42.754	-613.057	1291.85
HICTA	-40.881	-617.665	1133.39
VDGMT	-40.744	-627.037	1108.85
EREVH	-35.544	-592.08	1372.24
EKPYA	-35.649	-592.767	1261.36
EENNK	-22.119	-598.808	1172.84
TLYLE	-33.721	-614.612	1257.45
PISCK	-15.336	-625.403	900.373
VTRQE	-27.594	-617.119	1297.76
QTVHF	-35.714	-585.786	1309.38
NRRIV	-34.113	-633.387	1198.46
MPCFI	-34.163	-612.998	1221.86
TGKSW	-28.736	-615.761	922.163
LRLKQ	-33.984	-596.508	1231.2
DFITP	-35.936	-614.037	998.296
VLSFV	-35.51	-616.75	1123.4
PNVRA	-24.59	-618.197	1029.66
NPKME	-21.487	-605.034	1196.03
MPAPQ	-30.451	-610.578	1073.46
CGVFY	-46.845	-621.97	1231.02
CAKKP	-25.715	-601.192	1036.87
HCQQP	-28.04	-623.387	1108.1
DRQDA	-18.278	-620.629	944.57
NMVGP	-26.53	-596.198	1180.69
MASVG	-24.5	-628.236	904.459
WPWRY	-44.465	-601.987	1490.32
QPRYN	-27.93	-598.866	1335.48
DTLEP	-23.17	-618.046	1156.94
MDNFV	-35.7	-626.084	1232.6
YWPDH	-37.667	-620.291	1139.11
AAQGI	-28.805	-618.377	1084.49
WQDHF	-40.05	-619.185	1396.24
YMTRH	-32.919	-614.398	1182.76
RNELD	-33.916	-616.237	1126.25
SMLNN	-31.135	-614.015	1109.89
AMLPA	-27.704	-632.45	946.071
PWMQP	-29.312	-609.667	1100.42
NELVA	-37.834	-631.908	1179.47
RTTPS	-26.461	-623.093	1101.48
ASTHQ	-25.781	-601.194	1085.4
FSMCK	-36.848	-615.834	1225.9
SYIAR	-27.634	-619.155	1154.94
CLNSM	-44.251	-610.648	1240.91
RDECL	-30.916	-607.035	1289.58
QYWPR	-35.538	-615.408	1331.38
QLIYH	-34.075	-603.903	1295.31
LSDPL	-26.963	-626.54	995.195
FNWCD	-43.146	-632.146	1263.64
FPIPV	-36.131	-605.439	1141.18
DTYVL	-26.909	-616.367	1179.96
QQLSW	-24.087	-603.004	1154.84
GVSVV	-29.701	-618.728	1050.22
HEFKS	-34.931	-627.211	1158.02
AFATQ	-24.085	-625.267	976.013
CPWSN	-38.529	-629.072	1151.31
GHLQG	-26.236	-617.169	1011.8
TLNLA	-31.406	-611.841	1144.36
VMDWP	-30.09	-596.381	1070.61
FQMVN	-25.93	-613.925	1235.24
QWHKH	-31.443	-619.839	1389.5
QDDLW	-30.835	-613.193	1183.39
RNHNT	-28.15	-618.065	1019.01
NQACP	-27.629	-615.342	879.89
PMYVF	-39.997	-628.094	1089.67
LPKWK	-33.846	-604.072	1264.33
EGHDF	-29.824	-625.565	1105.15
INFIQ	-27.721	-600.064	1133.92
EEYCI	-24.152	-603.828	1082.36
IKFIK	-36.445	-632.275	1423.52
PKPIT	-24.294	-604.536	1125.98
RIMAN	-25.028	-593.941	1187.2
PCFDT	-37.973	-623.849	1140.33
EVTSD	-22.981	-625.544	1060.64
QIQWE	-29.653	-598.246	1212.34
LRPDP	-28.69	-614.194	1119.98
FKKFW	-27.465	-594.066	1251.49
EFWIE	-38.53	-613.114	1333.35
NNGVM	-25.67	-601.627	1017.13
VSIGN	-35.37	-625.536	1018.75
NPCWI	-33.235	-629.056	1184
DYWIY	-41.779	-621.716	1318.02
IKLLW	-35.634	-626.524	1305.38
WISLH	-39.328	-611.302	1256.35
MFDNM	-34.363	-602.838	1247.13
KAKDQ	-19.022	-626.507	859.612
CGVCF	-31.812	-625.995	1086.98
ESRML	-23.917	-613.302	1297.38
KRNMT	-27.871	-602.231	1389.21
YVRCV	-40.331	-604.701	1217.14
KQVLG	-22.981	-605.759	1165.19
LKIGK	-38.309	-619.214	1247.69
VHFEW	-41.569	-607.084	1211.61
WRVQN	-30.474	-615.434	1036.75
KDMDS	-21.853	-604.226	1040.98
THYNE	-34.821	-619.324	1260.98
NYRTK	-33.644	-615.17	1436.42
YGRLI	-24.732	-602.271	1098.27
GFMMP	-42.191	-630.564	1150.09
SRSQG	-23.58	-619.331	990.499
NHHWY	-31.843	-599.599	1350.73
NGKAD	-23.77	-623.269	1024.9
HAHAF	-34.501	-608.948	1015.73
KTAMI	-30.959	-616.544	983.481
GINCA	-29.413	-613.509	1039.16
HRRFK	-34.626	-616.872	1316.91
CHVSW	-31.352	-620.275	1131.27
GQHWN	-19.584	-609.331	1113.92
RWGGH	-33.826	-605.002	1197.77
YCWDD	-29.713	-604.778	1112.18
KLCED	-27.251	-594.784	1178.87
DFYHT	-39.939	-610.685	1273.61
YYVFK	-29.519	-612.907	1357.44
AQASV	-25.568	-634.431	1086.6
MVRDS	-32.364	-628.802	1107.49
DIKRN	-25.657	-616.539	1258.39
MFFGK	-40.66	-618.379	1261.17
CGNCR	-24.721	-611.633	1020.81
PYLPH	-32.764	-607.222	1262.05
TQTNS	-18.675	-611.379	971.106
PLPMC	-32.248	-626.613	1122.57
YALEK	-30.521	-605.784	1159.72
MKDQQ	-30.779	-612.632	1258.28
QSDYT	-35.683	-623.725	1154.86
IINAK	-45.281	-631.184	1163.32
HIQKG	-31.17	-595.312	1114.25
QETTD	-23.473	-607.723	1118.88
QFRFT	-40.717	-606.472	1276.63
ALNNN	-33.356	-606.447	1139.52
QWPFM	-35.698	-598.263	1315.38
VADNE	-25.519	-615.287	975.797
PNIAI	-28.443	-625.628	922.08
TLAWT	-39.924	-625.958	1186.22
EHDIT	-33.515	-599.808	1186.02
DDDLI	-38.739	-638.155	1103.94
CWEKM	-37.46	-578.628	1300.3
DCIKY	-31.582	-624.47	1113.96
TKMVF	-41.604	-615.978	1226.9
KFDCF	-35.217	-606.483	1297.19
VCGVH	-31.198	-584.505	1065.68
VCVHY	-31.522	-613.754	1169.34
LYPAN	-31.427	-618.145	1093.11
QREYA	-37.748	-602.151	1352.07
VEIHM	-33.217	-606.533	1203.91
IFLSP	-34.614	-610.964	1103.76
EVHVS	-27.694	-600.576	1081.35
TMQFQ	-31.357	-615.347	1234.78
KSMCE	-36.672	-605.089	1170.38
CMKRG	-33.033	-610.617	1292.18
DPNPP	-29.433	-614.852	1075.07
VEQFH	-30.522	-597.812	1233.66
AMNGD	-38.859	-622.062	1028.55
TWWKD	-32.894	-586.864	1220.73
PYNRH	-26.491	-605.999	1268.09
PCYGK	-26.484	-617.885	1092.5
TAMIM	-39.871	-621.539	1163.26
FVIVY	-40.054	-620.171	1312.39
YFEFP	-33.556	-600.323	1241.54
WEINF	-46.751	-590.932	1300.21
SRLCC	-37.52	-614.699	1125.14
PVNHI	-32.998	-616.414	996.313
WPSRS	-28.665	-611.857	1107.69
MLQGH	-41.25	-617.318	1219.53
YSREH	-31.154	-610.029	1256.33
SCHGA	-20.509	-624.581	826.752
CKLAR	-26.298	-593.865	1213.05
AFEED	-31.581	-627.533	1045.61
HTNAE	-25.186	-604.98	1048.53
SFFGS	-26.711	-606.117	1037.45
VPHRV	-32.121	-619.434	1119.09
YGRFD	-33.768	-613.45	1089.8
CLDIK	-25.273	-592.152	1024.47
GLCVV	-29.872	-619.77	1033.29
VVKTV	-42.158	-620.036	1234.37
HLDTY	-39.759	-631.325	1236.75
YNRPV	-30.868	-611.384	1154.92
EWQPI	-29.53	-621.673	1122.12
GHQEK	-35.049	-607.471	1170.13
LHHWY	-37.431	-609.799	1368.29
SNGNV	-23.929	-607.769	1009.3
ATMMS	-38.073	-604.53	1171.6
EFRPL	-32.1	-601.097	1293.13
QNSAC	-19.516	-628.377	878.379
TMNHP	-19.505	-608.881	1240.69
HRRKM	-16.477	-608.822	1143.57
IWNNL	-33.814	-612.824	1272.83
GNRQT	-22.878	-601.989	899.631
VCVGF	-27.513	-610.439	982.535
QYYME	-44.81	-632.726	1233.24
DDYKC	-25.12	-609.582	1209.84
TKVLG	-32.265	-619.733	1022.1
AHGNT	-28.23	-610.984	1024.79
SQSFA	-36.835	-629.826	1031.81
ANTKV	-31.479	-622.871	1051.87
IPKCY	-31.539	-615.349	1282.95
LHALR	-27.402	-617.785	1132.71
GYCFF	-37.904	-619.266	1280.11
DQFFD	-47.581	-622.8	1271.8
DTGII	-25.899	-604.915	1004.89
SYPTD	-28.826	-617.85	1024.41
QHFEF	-37.769	-602.921	1319.08
MELLT	-44.176	-628.031	1171.5
GWRPF	-29.402	-612.874	1177.04
DDTKA	-17.372	-609.011	857.963
VHFQK	-36.159	-619.297	1288.26
AFGVS	-40.884	-621.317	1027
QYGVA	-34.995	-626.546	996.763
VDSVY	-28.276	-607.265	1086.93
CEMPM	-29.836	-598.245	1129.93
IDNQG	-25.396	-597.302	954.545
KWSEE	-33.928	-618.762	1366.44
QEIQG	-30.528	-618.49	1226.69
DAMDM	-33.018	-603.557	1061.17
ETTPS	-31.313	-617.079	999.596
RCCLM	-40.376	-608.633	1261.89
FPFHN	-39.834	-624.245	1241.69
ELFTW	-34.312	-599.863	1171.7
ACEWR	-33.687	-609.866	1256.54
LLGWS	-45.4	-599.801	1188.55
ELKHG	-21.447	-608.565	946.974
HRIYD	-25.309	-601.187	1134.95
WPAQL	-38.58	-607.291	1228.22
EWLCI	-30.236	-607.856	1071.6
PPLYP	-33.43	-611.014	1094.2
ACWSL	-38.935	-613.43	1219.64
HVVQE	-27.336	-608.095	1016.41
ERRVA	-28.302	-612.496	1267.06
QKKWR	-36.472	-612.024	1478.74
DFTLM	-34.909	-626.703	1197.36
DIRWK	-25.713	-598.334	1215.32
HYHVM	-35.852	-624.342	1112.87
IMTVH	-38.904	-627.335	1067.1
EIWQM	-41.049	-616.644	1364.73
DLNCP	-27.035	-615.229	996.811
DTWWW	-42.179	-602.974	1344.71
AGCRK	-34.951	-623.414	1037.74
FPVMA	-35.965	-631.075	1122.82
SFHNA	-28.109	-606.203	1154.93
ACQMD	-28.045	-607.1	1004.54
ILECF	-32.439	-606.062	1173.77
KSCKH	-28.608	-609.646	1064.15
MMLEK	-36.98	-610.361	1233.45
LDNFL	-32.986	-617.041	1196.89
SVYYH	-35.531	-620.664	1223.54
ACFSL	-35.631	-614.292	1144.19
WIVPM	-32.43	-621.155	1178.14
WKENL	-38.858	-622.161	1374.21
RGTNA	-19.416	-595.345	1014.03
CNAEG	-34.105	-619.944	1025.56
QLMWP	-28.244	-605.425	1133.06
RWCAC	-27.293	-608.365	1212.92
PEALA	-26.164	-605.309	890.639
QFRKN	-37.811	-626.606	1266.45
FSLEQ	-37.457	-611.949	1308.44
KKTTR	-22.924	-599.85	1197.08
CACND	-29.525	-620.985	973.182
VDCHQ	-27.518	-610.16	1138.94
CKTCF	-32.406	-606.591	1131.32
QFKIC	-35.02	-606.782	1175.99
TTNPP	-31.149	-614.904	1084.12
GGMSP	-28.459	-605.379	989.553
MLSLD	-31.427	-608.372	1084.02
CSSMY	-27.882	-605.997	982.126
KRHML	-18.209	-592.157	1184.98
YVLQQ	-37.248	-610.788	1250.87
MIINP	-30.333	-612.939	1089.25
CMVGG	-25.197	-603.111	970.903
RHLMM	-31.993	-594.342	1323.55
DDFFD	-44.579	-638.66	1182.95
TIAVI	-40.996	-624.774	1054.25
CVPHQ	-35.103	-625.846	1197.78
MGCDV	-26.536	-619.57	1128.15
DCWDI	-35.343	-618.915	973.75
HDQYG	-30.752	-606.305	1146.34
PITWM	-40.354	-621.485	1234.42
TQYRC	-40.271	-611.359	1372.74
KPHLH	-22.899	-606.572	1166.61
TRSCL	-32.808	-622.286	1243.79
EHHQG	-33.921	-628.825	1156.5
GQTRT	-32.564	-608.263	1220.05
IPHMF	-37.683	-602.211	1266.88
ETHYW	-36.821	-602.299	1266.42
AETFQ	-29.075	-618.979	1068.3
MWHGI	-27.266	-611.959	1220.41
WMLAE	-37.532	-602.333	1229.51
KNMHQ	-25.758	-609.157	1134
WATFT	-39.402	-630.086	1236.71
EGCRT	-28.792	-625.697	1043.94
YNTCY	-43.141	-604.892	1194.12
NREHV	-28.65	-611.112	1151.89
DFTIS	-19.427	-611.947	1137.21
EKRSC	-26.172	-599.328	1202.1
VRKPY	-27.915	-605.693	1351.75
PQILC	-27.634	-617.367	1112.05
TAPEN	-20.459	-617.201	1015.93
RPVAW	-34.646	-611.771	1305.65
VGNSQ	-18.564	-629.785	811.513
VAQAF	-34.254	-613.843	992.006
AKFSE	-32.9	-611.086	1304.05
GPVQE	-32.277	-623.698	1108.39
YWPMH	-35.083	-623.553	1124.53
EAKVR	-24.752	-613.861	1188.88
IGVMF	-29.586	-612.105	1161.25
IAQLI	-37.497	-609.693	1262.3
VGMLW	-37.29	-606.252	1153.74
MCNRL	-21.992	-600.949	1135.35
WHNMN	-43.176	-625.623	1286.34
IMRTC	-34.932	-612.586	1258.2
IAESP	-27.241	-593.763	990.75
KFQPM	-35.662	-599.972	1363.22
EWCTA	-25.072	-592.882	1172.06
AEIFG	-34.006	-606.119	1116.51
VISQF	-26.954	-625.165	1042.82
RIGDC	-19.263	-623.548	1078.22
EQLNK	-22.681	-619.575	1165.02
YRDDF	-30.321	-613.303	1214.43
YIKPG	-22.584	-618.666	1048.68
LKDSV	-26.344	-605.068	1193.32
GICHS	-25.695	-617.835	959.836
NDMVK	-27.848	-607.272	1120.99
TCWPN	-29.524	-622.115	1112.17
QKMGF	-29.197	-606.041	1356.16
WEWCA	-43.989	-614.216	1199.06
DLHWK	-32.074	-604.535	1260.83
GWFPN	-24.381	-627.859	1127.33
PSRYY	-36.382	-615.022	1264.61
RKAAM	-23.548	-614.833	1288.22
QLNKG	-33.931	-617.81	1083.41
PILNH	-34.983	-614.014	1208.5
AVHGG	-24.762	-600.475	990.057
LVCYP	-31.715	-610.83	1101.87
DEDFI	-34.315	-605.743	1032.29
WMLQH	-44.184	-609.058	1205.61
TPDES	-28.26	-621.849	926.182
PWHEW	-31.591	-607.211	1250.03
IVQNC	-29.409	-609.982	1006.13
KNSVW	-31.121	-610.424	1173.52
WMRKA	-45.66	-625.518	1310.92
TCQTA	-34.555	-617.421	1086.61
ICCSW	-34.468	-620.929	1104.48
WAGYT	-37.061	-601.299	1244.01
DIHHA	-32.615	-622.109	1094.39
HSRNC	-21.48	-614.563	1096.66
DMYNH	-28.007	-604.647	1103.73
AISCR	-25.782	-622.693	1121.51
DTKVV	-28.979	-622.198	1002.62
HCAIQ	-24.379	-616.405	1025.72
AERNQ	-25.218	-595.831	1201.52
LRMLN	-34.7	-607.944	1251.96
QYHYA	-34.105	-615.116	1198.57
WKMIR	-31.891	-613.953	1288.96
SCTLD	-23.313	-604.346	1012.74
PFQWL	-45.119	-621.749	1430.48
WNFRQ	-40.946	-595.445	1300.76
LEIMD	-32.227	-622.766	1030.56
EMEEL	-39.951	-594.418	1344.91
YLSCT	-31.797	-618.264	1061.99
WICLE	-33.563	-618.014	1130.81
ISNIH	-26.721	-613.718	1101.7
NTQNN	-23.823	-598.398	1131.02
MNKNP	-25.41	-611.537	1116.04
RETCC	-33.84	-628.01	1146.79
INELW	-41.279	-628.064	1356.26
IWWEP	-38.887	-603.306	1381.95
NQQMM	-38.289	-600.874	1313.35
PEQQR	-20.413	-609.844	1208.13
SEGCH	-30.071	-636.035	903.263
FYWEK	-39.079	-617.196	1146.02
FTSDQ	-38.947	-619.253	1215.51
NLVWR	-38.617	-616.583	1231.42
NQFSI	-31.051	-622.29	1078.58
RNPVY	-37.167	-614.56	1241.23
FKLYR	-42.413	-616.602	1390.24
GVEPF	-27.073	-606.465	1105.05
HCITI	-30.716	-604.702	1103.86
YWPYF	-40.281	-583.642	1365.06
MQYAW	-45.628	-624.463	1344.72
QRDEM	-32.9	-618.662	1273.49
FWRTE	-37.571	-608.365	1223.15
LWWWR	-39.093	-609.383	1399
NSDVH	-26.226	-629.575	1088.83
EERIH	-28.692	-625.796	1288.41
RVKRQ	-31.72	-613.399	1458.02
PVQMK	-28.67	-612.684	1192.63
SFWIC	-30.005	-623.564	1135.46
TLEGT	-40.206	-617.324	1134.95
FWHPY	-39.02	-618.77	1286.94
RRSCV	-30.757	-603.337	1291.71
YAHEH	-25.839	-613.494	978.08
PGFVY	-30.186	-618.813	1164.91
CTLVM	-32.056	-604.418	1108.22
IEDNY	-30.7	-619.571	1205.54
TAGPF	-35.974	-628.56	922.446
CHTAG	-33.634	-633.304	942.715
YQRPL	-29.972	-613.656	1250.28
AEAMR	-25.212	-617.079	1081.79
NIRCG	-29.855	-613.274	1030.27
DIAGV	-17.92	-615.529	872.207
MEEQY	-30.949	-601.229	1159.54
EGWFS	-24.887	-614.357	1007.35
PHQLT	-22.062	-609.873	988.619
HGLGC	-20.76	-628.081	882.327
VDCSS	-30.802	-618.765	917.926
MFGIT	-24.309	-612.744	1055.34
QKRAW	-34.266	-595.593	1437.01
VTDHS	-29.404	-620.215	1098.99
FSKTF	-27.876	-618.35	1135.23
CEQNR	-27.832	-616.189	1122.02
VWELN	-29.703	-617.743	1307.34
CNQVE	-29.393	-611.83	1171.62
LLATD	-31.018	-609.87	1105.88
IIDNE	-28.58	-626.561	1050.44
TGNKA	-22.423	-619.711	919.511
RECGY	-21.225	-608.776	1021.77
FLKGN	-35.868	-616.051	1353.39
YDQSA	-24.553	-615.22	1020.63
VTMCN	-36.239	-626.231	1046.54
RGPNP	-23.908	-620.254	1044.87
WFAEM	-27.176	-609.315	1225.42
ICIQH	-35.956	-606.328	1224.87
CECCW	-36.373	-592.255	1139.05
CRWPL	-45.653	-631.06	1265.13
RMIVS	-37.418	-621.06	1360.65
LCKFG	-25.286	-621.101	1028.37
NVRIQ	-32.512	-621.68	1293.07
KHYFV	-29.459	-610.728	1206.23
NKDSH	-30.298	-618.502	1232.16
MVKCG	-27.87	-596.393	1171.47
MLKYY	-29.529	-604.513	1190.43
DNYTT	-19.477	-613.283	1088.71
WTSYH	-37.77	-611.99	1308.94
EFSLE	-30.053	-624.507	1130.29
RCQMV	-31.422	-622.14	1138.66
EMLEW	-38.276	-608.321	1468.03
MYTAT	-31.653	-617.054	1114.72
ACSMK	-39.55	-621.769	1057.54
DETAE	-15.957	-606.869	927.433
DKWGW	-34.82	-626.153	1158.38
DRPDW	-33.356	-609.656	1304.35
CAIWH	-40.534	-606.485	1246.28
DTNFM	-42.685	-640.168	1272.24
RILSA	-34.238	-619.903	1235
PTVAQ	-29.904	-628.092	1040.16
PNWYC	-34.737	-607.688	1076.53
AHTIF	-32.119	-619.637	1061.71
DAAVY	-26.075	-614.949	1035.55
LPQLR	-31.38	-622.98	1181.27
QEREG	-24.997	-613.753	1071.69
FFFKW	-43.619	-582.433	1388.31
PSNAL	-29.993	-605.179	1028.16
KEFRI	-36.527	-611.711	1461.8
KKMPW	-36.769	-607.931	1510.69
NVVAF	-25.707	-618.563	973.513
MLGYK	-37.146	-600.375	1339.58
HCWPF	-45.469	-619.103	1316.16
NVVLS	-27.601	-600.589	1060.68
IVMVI	-37.758	-593.974	1183.61
HLWHP	-29.32	-580.749	1248.81
CRTEQ	-27.036	-611.325	1237.27
NAKNI	-21.857	-600.761	1127.87
LRWHS	-34.202	-612.163	1266.98
FHDLT	-37.777	-606.764	1247.93
SDFYR	-19.911	-614.169	1057.95
IRVEE	-30.802	-628.95	1142.41
DNSHP	-17.707	-616.485	1031.18
ELWIA	-31.831	-614.514	1276.21
QWNMP	-32.045	-619.064	1355.61
VTEDL	-31.333	-619.566	1176.37
ANAQT	-31.642	-622.012	1037.32
EPAKM	-24.104	-607.527	1097.15
LVWVW	-37.097	-603.127	1289.06
ICKNI	-30.853	-594.134	1228.26
NDTFF	-26.615	-604.452	1115.86
RGWCD	-35.78	-619.757	1266.35
AMQGY	-29.205	-609.734	1084.1
VHQCQ	-31.974	-615.869	1058.43
CLHTC	-31.857	-622.347	1091.72
AEDWA	-24.651	-603.266	969.261
GYHVF	-30.363	-593.681	785.197
RQNGL	-24.916	-624.139	919.889
QQFVK	-32.981	-590.848	1220.34
FCNHY	-40.455	-611.562	1249.64
NNFRN	-30.393	-619.053	1180.01
IAMIV	-42.306	-608.199	1265.48
QPIPQ	-28.058	-604.17	1062.54
EPSIQ	-31.842	-605.11	1190.47
HSKNF	-30.353	-614.751	1126.26
FHLTA	-41.995	-592.359	1258.32
CKIET	-34.697	-607.26	1107.43
QVSMQ	-34.822	-629.858	1233.73
YICYF	-35.381	-605.385	1314.05
PIQDC	-34.3	-626.031	1020.56
HENTD	-26.724	-619.563	1090.55
YQQVV	-38.745	-622.883	1110.44
QMETN	-34.632	-608.916	1258.79
WKAGR	-35.061	-623.101	1298.48
WSWQW	-34.54	-612.477	1259.31
VRCNW	-44.142	-614.47	1394.73
TKGWK	-22.34	-583.125	1185.3
WVFFI	-45.487	-627.421	1293.58
CRFNP	-23.79	-606.199	1193.15
SMGIA	-28.819	-619.309	1102.36
TYIYN	-37.198	-616.218	1312.76
GKENK	-25.72	-602.793	1134.44
ACAVF	-29.56	-617.113	948.206
VMEKP	-30.13	-610.35	1277.48
HQWNE	-24.718	-620.837	1137.45
PTCGY	-33.064	-616.127	1011.46
WFTHT	-27.376	-615.13	1132.47
NYHND	-27.023	-606.934	1192.61
GAMKR	-23.758	-619.464	1164.14
DGVIP	-32.245	-609.466	988.355
ATKGH	-19.81	-613.535	1015.27
DNSEQ	-20.239	-613.225	1155.99
IKANH	-31.448	-611.775	1243.44
NLFHR	-34.716	-603.317	1383.62
LNRSG	-23.7	-612.025	1211.03
VAAMQ	-40.777	-612.392	1026.17
SLNFG	-26.931	-620.567	1067.59
LWTHA	-29.297	-606.076	1183.27
RAFDN	-27.583	-627.163	969.885
ACFYY	-37.918	-621.148	1267.87
HVNGM	-36.233	-616.51	1196.34
YIDWG	-30.846	-613.818	1200.2
CCIED	-37.452	-610.375	1101.31
IIPVH	-22.37	-613.109	1114.94
PPFVD	-28.061	-621.331	967.518
FKWQL	-45.766	-599.282	1469.85
TDYCR	-26.967	-601.161	1066.15
YWNAE	-30.407	-605.908	1147.47
EICGT	-28	-611.666	1088.31
VSNWG	-26.273	-612.401	1052.23
DNTDC	-30.629	-627.69	1088.01
SKQIY	-37.574	-626.926	1301.32
YDTPQ	-20.075	-612.508	990.242
VIWLI	-32.484	-625.43	1035.05
GCWGP	-23.356	-634.111	903.046
NPDRL	-34.319	-599.88	1098.9
AWGYW	-40.659	-608.563	1136.98
CPSLC	-29.17	-620.549	1038.43
ASMYS	-35.403	-621.957	988.652
YECFS	-32.74	-621.195	1133.06
RITRT	-28.773	-615.169	1270.12
LWLVI	-35.451	-599.918	1269.75
VIVFS	-23.499	-611.418	1130.88
GTVTV	-30.777	-639.91	865.08
YQNFG	-26.359	-617.265	1052.49
VIWPF	-41.75	-589.888	1169.43
GSQWT	-31.718	-620.324	1100.09
WQFEI	-37.17	-589.149	1196.95
TSCTL	-37.127	-626.206	1232.16
TLITD	-45.589	-621.197	1178.94
WSDCN	-27.689	-610.881	1052.15
VRLLF	-32.908	-617.845	1248.44
CDKRQ	-31.959	-607.445	1326.5
MPDDI	-38.072	-616.394	1149.12
STEDA	-21.017	-595.508	972.412
PCNRE	-35.758	-615.202	1228.36
PCVAN	-28.612	-619.45	1052.51
GEREL	-27.775	-621.272	1169.33
MDCGG	-23.805	-625.359	988.859
FSENI	-26.27	-617.55	1124.03
AQGGV	-26.905	-621.059	932.991
WFWQQ	-47.24	-621.575	1432.24
ECCAY	-33.024	-612.521	1127.38
AVIHA	-34.191	-624.225	1127.49
HWESM	-29.653	-604.012	1242.24
IGRAF	-29.909	-626.478	1058.69
GPYFC	-35.331	-626.21	1167.56
AEVAR	-23.393	-611.929	1035.51
DGSTR	-19.48	-599.233	1112.63
RVQLS	-38.16	-630.952	1175.16
GYYKF	-34.807	-606.949	1450.18
FITAN	-37.502	-615.774	954.81
LAGLD	-34.48	-620.648	1040.3
PNKEW	-27.082	-627.612	1210.59
FSDNA	-31.928	-622.042	1118.89
TNTHM	-32.983	-604.392	1186.9
EQSMQ	-24.982	-595.421	1088.74
PQGNM	-28.452	-623.368	1114.52
HIFYC	-37.124	-606.804	1338.53
HIWRF	-33.103	-611.574	1534.88
HLRSG	-32.067	-622.787	1217.06
CRWYH	-48.538	-630.944	1428.94
KDCQT	-27.997	-604.754	1152.44
EVCYT	-27.113	-611.093	1171.31
EHGNE	-18.766	-625.738	962.305
QPDEN	-25.196	-601.297	1036.63
QDPMQ	-22.898	-611.941	1167.98
YYCFK	-44.027	-627.671	1377.63
MHSIG	-28.538	-634.275	1126.42
NRVFY	-29.75	-598.625	1301.55
KMQPQ	-34.611	-606.983	1448.18
ISIFW	-39.666	-604.007	1174.71
TMDCA	-30.062	-620.986	1000.36
ACIEY	-34.58	-616.395	1257.42
VPFDH	-28.848	-625.906	1197.78
WLCVS	-43.807	-625.612	1114.15
CLERC	-30.26	-610.595	1170.97
ILAFV	-46.725	-617.626	1203.09
CWNDG	-31.382	-614.836	1252.63
YIPDL	-30.076	-614.238	1089.44
KIRNI	-28.144	-601.904	1292.98
DCVLY	-44.29	-611.926	1175.92
TDLIF	-36.158	-638.238	1208.59
DSMRH	-40.115	-624.669	1293.29
PRGEL	-28.235	-607.637	1080.14
HICGF	-30.384	-595.12	1168.89
TNNWC	-31.214	-628.928	1044.87
MWSVM	-29.94	-612.032	1191.93
NYVML	-34.412	-612.355	1067.53
LIWTC	-34.682	-622.427	1211.13
GYGTW	-27.434	-602.881	1031.58
LRCHF	-35.751	-624.046	1284.93
HTEEW	-26.173	-607.237	1292.87
NPHAR	-27.009	-610.871	1009.15
SRPAS	-19.332	-614.552	1082.81
QSWSM	-28.71	-610.095	1305.26
HYKVK	-31.045	-606.528	1293.53
EQRVC	-28.912	-609.626	1192.41
MVSSA	-33.061	-614.845	957.213
WIFDH	-36.471	-622.167	1356.93
KADAT	-18.38	-617.932	964.576
EEHNW	-29.015	-606.429	1275.52
QDLCV	-32.307	-601.135	1087.29
DFTCR	-35.342	-617.203	1162.42
KFRSK	-27.751	-605.049	1183.18
QHENA	-32.032	-630.549	1056.15
PCAGI	-21.985	-615.959	967.952
RFHGL	-43.686	-624.581	1195.19
GIMMW	-48.777	-607.431	1423.32
VMWPT	-38.631	-628.364	1174
PNHTM	-28.793	-616.347	1102.62
CWLVL	-41.734	-618.459	1225.68
HNCIK	-22.974	-612.192	1199.66
WNWMY	-47.335	-619.896	1217.07
ERAVC	-26.6	-604.768	1124.77
EAIIT	-38.544	-624.6	1090.81
IEFMI	-40.662	-620.823	1301.16
DMLWW	-30.712	-608.035	1315.11
NAGIT	-28.974	-620.693	908.727
WNDLD	-42.436	-620.29	1166.91
GIEFE	-29.508	-624.218	1068.85
AAEEI	-23.806	-619.842	967.975
MNCET	-29.521	-612.359	1117.12
AYSPC	-26.069	-608.272	1072
YNSWK	-23.097	-594.638	1174.43
PRQTN	-29.072	-609.487	1155.96
RQRVF	-25.691	-615.228	1170.88
WRESC	-27.556	-605.027	1217.4
NNQRY	-24.19	-621.302	1176.33
WLNDG	-39.925	-625.798	1146.39
LMMWA	-45.142	-617.768	1192.02
DTQPY	-25.729	-603.997	1313.59
VAMEH	-32.117	-607.072	1097.4
VFFMV	-38.081	-606.238	1245.93
QHQHD	-34.399	-580.376	1307.49
QQWMS	-23.601	-606.689	1179.17
GTLVT	-31.196	-626.067	918.513
HITSM	-32.363	-623.438	1137.94
RKPKN	-26.507	-609.606	1351.69
GRWSN	-29.558	-616.576	1231.01
IAILK	-37.556	-597.967	1227.64
AVYRR	-30.275	-611.521	1162.43
YWCYW	-42.348	-625.325	1269.37
EWHQN	-24.497	-618.309	1282.5
CCNGG	-23.142	-622.319	877.005
MKKLT	-35.154	-616.449	1137.28
ILIEY	-31.624	-626.385	1216.7
HVEDN	-25.246	-617.929	1007.32
IPCIN	-37.519	-627.809	1174.4
MQDQT	-35.989	-607.311	1298.61
WMARC	-44.867	-610.807	1353.76
IERNG	-27.558	-614.269	1134.43
KPNQG	-20.712	-589.406	1202.34
GALGI	-35.213	-632.089	1004.7
VKRWL	-34.187	-604.206	1470.75
KGWFD	-37.626	-618.986	1199.45
SNFCC	-30.571	-604.527	1170.38
AVVMV	-29.623	-613.21	1042.91
QRDNC	-32.595	-630.117	1162.94
SVQLI	-33.481	-629.078	1185.93
ANFDD	-30.668	-613.196	1145.94
EIALA	-30.706	-619.123	1039.91
PSRLM	-31.126	-597.124	1219.73
VKEMV	-37.373	-618.954	1070.71
TMPEQ	-17.075	-622.075	1037.46
FMTKN	-34.633	-607.149	1254.32
MFEVM	-33.142	-622.106	1113.7
LFKWH	-41.869	-619.3	1290.72
EPWKR	-26.072	-599.207	1413.77
WHGGF	-25.148	-580.205	1024.89
AQYKI	-37.21	-610.257	1269.84
IGEEK	-30.416	-618.477	1303.25
CDGSR	-25.44	-628.35	937.94
EECNT	-30.367	-622.388	1140.01
CFEVV	-38.74	-611.437	1068.25
MATKC	-27.36	-613.71	1101.07
RFRDQ	-35.805	-599.754	1302.6
CQFCH	-35.324	-617.876	1253.12
ICTVM	-39.274	-608.49	1074.18
AHCWE	-24.159	-615.002	1074.11
YGTNT	-21.333	-611.886	987.921
YYGNG	-25.016	-609.141	1037.14
FNQVT	-38.339	-613.207	1182.32
MMGAD	-32.79	-609.285	1093.01
WGSCC	-26.345	-622.432	1109.49
KKHQF	-29.255	-626.102	1061.66
ILNCQ	-44.373	-608.979	1311.84
MKVDI	-40.838	-603.489	1216.94
ARMHD	-23.382	-597.174	1259.73
RNAEM	-27.694	-612.835	1148.75
EQAPC	-36.285	-628.596	1130.4
CIYGI	-35.13	-620.382	1093.4
YISSV	-24.057	-615.737	953.684
TFARA	-35.341	-616.552	1144.53
NTRAN	-26.072	-601.806	1159.51
VDCLV	-39.361	-607.657	1145.61
LGDQM	-25.193	-609.528	990.78
FSLNA	-22.843	-602.755	990.933
EIAED	-38.733	-609.518	1172
DENEW	-33.78	-628.66	1122.09
GVCTQ	-23.153	-623.175	884.47
HWHDQ	-25.453	-610.559	1053.94
KNAWK	-30.34	-605.144	1285.9
SCPIA	-27.804	-624.33	983.262
KGSNR	-25.089	-592.483	1214.21
MVQWY	-30.689	-600.95	1029.04
FWNYV	-36.986	-619.394	1470.75
PCGMM	-32.941	-617.367	1103.33
NTDPC	-23.863	-619.383	1037.94
ALEFI	-43.509	-629.152	1294.23
NRQAV	-32.562	-594.901	1051.77
MHLFA	-36.281	-617.16	1171.99
GGMLH	-29.625	-622.98	1170.25
RVRGE	-25.474	-613.101	1107.86
GFYKF	-40.843	-626.241	1155.59
KLRCF	-34.954	-605.808	1226.25
KQIWM	-39.604	-613.875	1360.32
QDVNK	-31.385	-600.292	1194.94
HQMKH	-38.017	-612.593	1285.07
GRYFQ	-29.688	-617.168	1067.86
DTCDT	-22.583	-623.663	1052.53
ETNML	-30.884	-604.991	1140.79
PNNKG	-17.792	-611.988	1059.06
ICHCS	-33.89	-617.495	1055.33
LSDQQ	-36.391	-613.389	1101.01
ECEMG	-29.176	-638.907	926.916
QCFAV	-38.467	-617.38	1082.66
HAMTH	-39.62	-625.351	1178.45
NQQCC	-27.307	-601.206	1054.56
EASRW	-30.391	-594.969	1237.02
FCVIY	-34.018	-612.04	1124.32
GGDLY	-40.137	-613.445	1085.73
NCNFV	-31.891	-596.863	1201.08
DYNAP	-26.574	-607.026	1091.3
VCQNA	-25.694	-608.989	997.497
HQYRR	-22.894	-601.71	1342.07
WYNLK	-32.181	-597.879	1191.61
RITVQ	-27.183	-629.501	1108.06
DIMFH	-40.13	-615.214	1163.55
KNENW	-26.005	-608.068	1207.49
FAGHY	-33.467	-631.244	1171.47
LANVI	-41.101	-616.129	1058.15
EYVLQ	-31.507	-588.657	1140.79
FQSEF	-27.315	-626.476	1085.14
LKPSD	-23.172	-613.547	1105.53
HRYGC	-30.777	-617.332	1166.28
NEVYV	-28.205	-613.067	1060.4
YIFKH	-45.886	-631.079	1384.22
DCQLW	-29.473	-616.284	1326.47
FGGWH	-26.385	-602.386	1136.51
EMALD	-33.633	-606.244	1191.53
VFESL	-34.959	-607.204	1221.04
RLGSS	-15.508	-589.271	1122.75
TWNYT	-36.977	-592.702	1340.9
KVVGE	-26.116	-614.352	1169.01
QDSSD	-26.14	-603.936	1067.53
TGVQM	-39.952	-622.845	1055.48
QTWEH	-41.94	-624.491	1280.46
PEAQH	-33.936	-622.611	1105.98
HKSGG	-29.614	-602.977	989.049
EVTEN	-33.236	-594.705	1255.75
DKWMY	-38.962	-608.203	1360.8
EDTMR	-33.669	-619.103	1351.13
NMCMT	-29.964	-606.455	1174.91
SCNQD	-28.509	-615.907	992.007
ICHYW	-30.389	-623.546	1026.94
GLPPG	-25.649	-585.349	1024.57
NGARI	-37.761	-608.385	1201.45
GQIQV	-34.225	-611.045	1145.35
AMQGW	-33.056	-613.894	1115
TESPF	-31.181	-598.791	1113.88
EYHPH	-24.698	-599.531	1010.14
HAWMH	-31.228	-610.994	1365.78
FQYWM	-40.928	-603.567	1384.74
PSGGN	-25.961	-631.054	818.693
KRFVI	-40.828	-592.801	1412.42
GQWER	-28.08	-619.967	1080.88
QENPS	-21.118	-615.412	1072.96
KPFSY	-31.766	-620.398	1256.59
HELFS	-35.44	-617.681	1216.79
DQHQK	-23.572	-602.659	1170.22
PWEGL	-37.897	-623.936	1277.09
EGMNY	-39.61	-596.012	1281.79
TLNQG	-27.518	-598.986	1177.25
NIRMY	-31.483	-598.701	1113.83
NMVLH	-38.595	-600.54	1234.97
TDRYN	-31.865	-604.453	1200.4
FAWRH	-31.644	-617.891	1196.87
QASWE	-40.158	-623.361	1296.42
DRRIK	-27.108	-600.63	1288.65
MWTQE	-26.346	-592.378	1227.91
REEPE	-33.913	-600.315	1380.52
NFPLA	-39.46	-609.586	1098.84
QVYHI	-32.294	-613	1275.84
SPPNY	-19.965	-600.934	1063.08
TINAN	-26.072	-604.281	1072.21
TPEVS	-36.114	-632.722	1079.03
KFNCA	-22.591	-610.392	1184.83
VPTRN	-34.584	-612.82	1299.92
APEYL	-31.77	-615.014	1236.74
SRSHK	-23.484	-610.798	1221.2
IRQMM	-36.132	-620.361	1291.34
ARKTH	-22.795	-597.133	1116.27
RTIEM	-28.58	-615.065	1234.12
SWTAP	-28.538	-615.546	1030.65
CSKKH	-21.79	-600.482	1172.02
GHMWV	-41.763	-612.58	1320.93
KCVAL	-25.707	-622.341	954.844
ETQKA	-33.443	-609.6	1082.41
VSSTQ	-31.634	-612.743	1016.88
ECQDW	-38.324	-611.657	1170.4
VCGPP	-26.336	-602.446	1017.98
HKDYA	-26.818	-594.498	1184.28
MSWHK	-31.914	-589.148	1245.61
NWENT	-27.345	-602.555	1154.35
VFWYN	-41.973	-597.781	1286.64
SSTEF	-18.783	-614.867	984.104
ADFKV	-23.645	-617.06	997.768
KMTEY	-30.981	-601.841	1329.32
NNCQN	-30.682	-610.144	1124.77
YVDSA	-25.352	-615.072	984.307
EVNIH	-22.506	-615.295	1004.36
GTPHG	-19.318	-623.799	916.259
MPKSW	-26.482	-601.259	1245.2
FIDDG	-29.663	-600.397	1128.22
LIPEK	-17.562	-604.59	1155.69
RMSMM	-33.6	-610.111	1377.16
DCMIM	-24.16	-618.855	944.875
QKRCG	-28.326	-613.229	1191.14
HLSWW	-42.99	-570.276	1583.01
HCTPQ	-32.025	-611.879	1110.91
TAMCL	-45.457	-616.681	1158
LQHFH	-40.71	-600.056	1312.94
MRAHT	-31.073	-573.156	1359.9
HELVY	-31.575	-608.635	1237.26
FCVTD	-46.537	-624.588	1211.42
IIVMD	-27.732	-600.878	1091.26
ADEQY	-27.816	-611.864	1166.92
GAVDR	-29.844	-616.783	1034.88
QIDWQ	-43.739	-600.755	1287.84
NVNHH	-30.273	-618.315	1181.03
LDIQN	-25.118	-613.657	1015.8
TLGAR	-32.4	-610.815	1184.43
NFGTK	-36.489	-603.117	1217.26
RITHE	-25.534	-616.487	1232.53
KIVYI	-31.159	-598.483	1216.6
MPSTI	-30.683	-609.01	1017.04
EVMPS	-20.764	-619.4	1149.76
HRQQP	-28.822	-613.873	1296.46
VKEDM	-24.694	-606.859	1119.98
WIQDH	-37.286	-616.116	1175.27
HGRCL	-33.858	-610.535	1220.33
DPNKG	-25.119	-617.195	947.036
NKCWV	-38.372	-614.88	1299.47
STATS	-27.706	-608.939	986.283
AGAPF	-31.627	-637.277	969.553
DFPPA	-24.727	-601.3	963.993
LVEQP	-37.431	-608.356	1087.48
KDACC	-26.426	-604.771	1053.64
TTTYI	-24.983	-614.858	1189.97
IMTYV	-36.773	-613.187	1242.5
HWHLD	-33.001	-605.993	1161.54
IVQRG	-29.293	-607.847	1147.19
KREAD	-30.904	-621.822	1254.74
GQCLR	-37.608	-614.31	1273.57
YHQNW	-35.506	-615.489	1256.38
KPSHQ	-21.426	-604.607	1024.59
ATDNY	-30.489	-618.03	1010.99
LTSSI	-27.929	-617.61	1184.21
CNVGE	-32.873	-604.863	978.471
TEFAQ	-17.809	-617.216	860.981
SYSIY	-35.424	-622.415	1135.41
TIVPV	-38.005	-625.231	1166.07
CFFMM	-46.247	-612.558	1298.2
EKRAN	-19.926	-597.709	1171.65
HVAPF	-22.452	-636.463	844.559
EAIID	-27.154	-604.367	1134.98
EQKKN	-25.976	-607.869	1279.18
HCKHA	-36.499	-606.484	1271.04
THWKP	-22.831	-613.61	1199.75
PAGPC	-24.562	-624.17	846.586
MVKIT	-40.101	-618.816	1261.46
CWITF	-42.195	-611.476	1288.91
QDNPA	-31.366	-621.962	1047.87
RRPWT	-29.85	-604.016	1230.22
KTSMF	-27.798	-626.019	1258.04
MKMPR	-33.576	-615.112	1282.94
HIHGH	-24.253	-605.818	1090.59
YPNQE	-22.031	-599.51	1195.56
CEKYP	-26.467	-611.942	1083.19
VMWSP	-30.35	-619.762	1211.62
FGNRF	-41.196	-610.501	1250.73
TRSGH	-30.515	-594.129	1192.91
VADHD	-28.73	-605.438	1100.7
QGGHD	-20.261	-606.181	1013.23
DSMIT	-26.104	-599.742	1027.42
WSSIT	-25.847	-627.559	1006.33
TVKAI	-25.119	-616.588	1108.48
KANVG	-32.675	-628.18	1031.87
WHTQH	-27.152	-604.333	1190.17
RNYTK	-23.936	-600.843	1315.58
SSMVA	-31.314	-610.137	1006.63
IQIGA	-34.959	-609.167	1160.44
LECVY	-36.778	-605.047	1175.32
PHLHV	-40.95	-621.155	1162.13
KAYND	-29.605	-629.781	1243.66
DYPHT	-25.528	-608.774	1142.45
AATAQ	-24.444	-616.868	1091.48
IAGGA	-24.411	-624.319	888.607
ECIEE	-39.137	-611.619	1336.79
FDSMY	-38.69	-632.5	1115.89
AHWHR	-28.983	-607.069	1227.54
NKYSQ	-26.726	-610.546	1275.3
SGFFL	-39.162	-602.694	1191.06
EVNCW	-26.446	-611.862	1239.15
RFQVA	-26.349	-622.081	1164.88
DAFYK	-32.957	-611.324	1095.24
MHLVK	-32.176	-603.512	1156.61
SHLGW	-36.135	-607.107	1353.5
QDGYF	-25.054	-594.268	1026.51
LVPTR	-31.77	-622.369	1076.84
HTCPR	-32.749	-621.018	1232.85
KTREQ	-22.229	-594.634	1236.83
ASLDN	-27.644	-613.1	1013.73
YGYTI	-36.154	-607.356	1294.55
KGPWY	-30.694	-611.024	1230.93
ALEVN	-38.991	-618.719	1136.63
DMRAN	-23.728	-613.831	1166.87
SPPNL	-24.031	-618.734	991.565
MEDES	-22.336	-614.812	1050.93
IEARH	-22.283	-619.588	1087.45
GSHHY	-28.092	-619.726	1153.57
EQDLP	-32.651	-622.371	1191.43
WGCSW	-36.846	-568.841	1228.51
KFFHY	-30.543	-612.632	1296.52
FARHH	-34.627	-608.526	1223.09
CKHDR	-33.729	-602.98	1226.59
IDPML	-33.657	-628.565	1100.56
DWGWV	-28.961	-611.968	1073.76
SCQKN	-24.926	-618.175	1210.37
FCEEY	-51.51	-605.87	1440.02
GASTQ	-22.863	-622.784	972.499
VADVA	-32.775	-613.593	918.266
PRMWW	-35.147	-614.133	1269.09
DSTKG	-26.318	-619.311	1030.23
QGWQF	-29.23	-622.986	1103.71
GFYDG	-25.29	-632.101	1050.27
EPLRL	-32.948	-606.649	1157.9
QSANH	-22.183	-611.809	974.054
WYCRE	-29.618	-606.091	1089.56
QFKIY	-27.962	-605.827	1166.71
HGPCI	-27.647	-622.476	958.48
PQHEC	-34.847	-610.852	1195.87
RVPMW	-34.621	-605.95	1238.15
MVVKG	-41.366	-629.532	1177.6
DTQVS	-33.727	-628.076	1026.43
GPHPV	-22.583	-628.516	980.518
MNDKN	-34.778	-606.731	1348.04
YISNC	-33.562	-621.693	1104.65
IPYLF	-46.988	-606.143	1422.16
PKQLA	-25.104	-621.845	1092.41
QGCMD	-33.206	-625.15	1044.57
YPACT	-34.464	-609.668	1066.28
KHWMI	-45.94	-606.968	1536.03
WGQNY	-33.031	-611.762	1206
IKCEC	-29.258	-614.343	1125.6
FCSAQ	-28.292	-616.333	1040.92
PDMGL	-27.826	-606.948	1182.34
HSEEQ	-30.879	-613.784	1246.71
DWNRN	-23.209	-587.999	1283
HGFLN	-33.026	-604.072	1139.6
IESTG	-23.237	-620.82	1000.36
NFLGW	-28.123	-597.079	1077.94
CMPLC	-30.884	-592.936	1106.56
FYARE	-32.909	-610.177	1236.5
TWIGW	-43.001	-600.847	1191.19
CFFMH	-31.355	-605.907	1073.62
YVQMI	-41.685	-616.051	1296.14
SPIDE	-22.323	-616.709	1080.93
RSCRQ	-34.556	-600.004	1364.99
TTITK	-26.455	-596.45	1207.43
CYVFP	-30.496	-615.738	1062.31
MSHEF	-26.134	-605.097	1094.5
TARIC	-26.406	-598.416	1048.9
KESMP	-23.885	-613.083	972.977
PYFYN	-33.711	-624.744	1082.16
NTTDM	-30.259	-608.885	1018.44
VKCKL	-36.902	-601.376	1107.47
CPMSF	-23.521	-602.057	1035.84
RLQIT	-31.661	-631.051	1137.43
MMKAP	-34.396	-622.07	1273.99
TFKVC	-34.17	-607.165	1202.21
WIMDH	-33.742	-622.742	1055.74
HCPMR	-31.952	-619.216	1312.2
DFMLC	-24.76	-626.929	1046.65
NMEED	-20.731	-611.218	1072.19
KLPDH	-29.523	-610.015	1081.48
GKYLA	-26.382	-626.216	1045.98
QDEFG	-24.677	-618.946	1072.81
MWEVG	-40.026	-625.845	1242.29
RVPNG	-19.351	-622.305	1010.44
TFQIP	-32.601	-626.63	1178.91
ITPDY	-34.256	-603.294	1122.81
IQASN	-32.759	-618.609	1185.31
HHTTL	-29.612	-611.666	1116.3
ALKAY	-28.22	-580.278	1102.09
VWFYP	-41.577	-619.407	1238.7
GYHAF	-26.896	-628.244	878.125
GTCDQ	-31.412	-617.75	1025.7
LPFGL	-36.018	-618.044	1060.56
MRGQL	-36.358	-615.524	1119.34
VQNNN	-28.87	-612.522	1063.52
EFQHR	-35.978	-620.246	1225.08
CSTTV	-29.213	-617.416	1101.7
PCMCR	-20.626	-600.852	1159.15
HAYIN	-29.318	-593.571	1116.22
GCRHY	-31.164	-620.066	1207.61
WGHRE	-23.587	-624.057	1184.23
ENDTP	-24.468	-633.476	995.174
HCNPY	-32.337	-614.031	1198.43
LIAFF	-42.11	-610.508	1281.83
ICPTE	-28.269	-610.288	1129.22
KMFCV	-39.478	-628.536	1360.47
LWLWA	-45.636	-610.604	1397.3
TPMEE	-34.547	-625.327	1096.85
YAHCG	-26.726	-607.622	978.104
KTMKP	-29.225	-614.802	1212.89
RDFIC	-37.802	-612.869	1261.23
WEWNA	-35.373	-604.037	1068.41
WKVIF	-42.762	-617.711	1353.93
EKPIF	-30.868	-623.767	1084.01
RCRQM	-29.747	-610.774	1255.58
EHQNI	-29.197	-591.458	1231.29
KAGKF	-24.112	-613.274	1163.13
QKPCV	-24.408	-601.365	1079.64
MASDH	-30.648	-632.481	919.572
SDQKC	-24.217	-612.606	1083.07
TEQGP	-24.165	-617.718	902.813
DLRQC	-24.742	-587.702	1201.09
CVALN	-33.634	-616.063	1103.22
IHKGI	-36.954	-612.59	1237.27
SREPD	-28.14	-616.584	1160.77
DKYPF	-31.956	-612.81	1253.85
WGVND	-34.44	-615.198	1079.01
HEDAV	-20.59	-624.646	765.238
LNTLI	-28.363	-611.38	1130.86
PPPEP	-19.966	-621.734	1081.77
LVVLV	-40.692	-613.639	1131.6
WRNCG	-32.014	-596.843	1089.21
HKADI	-24.621	-596.875	1127.83
WLDDA	-26.098	-606.392	1083.36
PQLCD	-29.577	-599.298	1074.5
SSHWF	-26.448	-618.054	1085.79
IVNRF	-36.269	-608.225	1282.97
LFMFL	-37.269	-607.773	1138.32
GKFVV	-29.471	-616.774	1122.06
ERETC	-29.969	-600.784	1059.02
AWAIW	-36.05	-614.442	1152
MRCFE	-27.301	-597.739	1268.77
SSENF	-18.987	-604.711	1101.67
TGVQN	-24.722	-629.182	961.402
MRTRH	-33.632	-612.997	1302.64
QAPGQ	-27.996	-605.174	1017.35
EPGRY	-33.544	-623.608	1209.82
LFWPV	-44.425	-633.894	1236.92
KPCLI	-28.468	-619.804	1134.27
SDMTT	-25.018	-605.137	1019.36
RKFDC	-32.633	-622.259	1400.68
RCRPD	-31.74	-592.206	1329.74
SIQGT	-23.92	-635.423	1086.56
GCQDS	-25.214	-626.304	987.247
TLFFE	-38.349	-603.302	1231.13
EGLKH	-24.829	-634.075	992.687
QIQLK	-42.497	-618.694	1210.25
GYLSD	-34.024	-620.251	1013.84
DENKV	-32.875	-602.686	1302.49
LKHPW	-31.309	-617.743	1346.68
EEGGT	-19.785	-609.483	958.227
KWCIL	-26.233	-596.098	1296.9
YVNCK	-44.807	-617.784	1278.43
RIMGM	-30.271	-613.363	1359.91
RRLRN	-35.542	-613.036	1297.21
RCKQG	-25.764	-605.18	1226.44
CEQNI	-31.287	-593.127	1249.15
TYQCM	-35.694	-604.664	1210.84
LDGTY	-28.888	-621.399	1098.27
WWTCI	-53.561	-599.209	1493.52
IQRWM	-50.875	-611.61	1465.56
TSTNS	-23.957	-611.327	928.96
QYKGE	-28.482	-627.776	1190.87
QLLGV	-37.868	-631.612	1231.62
MRMWM	-32.671	-603.316	1436.52
RAVCK	-24.765	-616.429	1009.2
MCPGC	-29.712	-618.742	981.711
QEYEN	-28.656	-621.44	1161.98
FGCCC	-41.826	-595.087	1097.59
IRGIP	-30.564	-600.235	1097.62
CIYFS	-37.354	-626.473	1208.28
WAGQK	-31.651	-615.367	1023.87
QGAVR	-19.092	-615.271	1049.75
GHEYA	-32.841	-609.787	1067.45
VDDSD	-16.406	-618.672	878.159
WWKYN	-38.976	-616.79	1365.31
RHQHF	-42.765	-630.065	1301.1
DLIPF	-37.755	-609.987	1132.34
SDLNE	-24.881	-615.819	1131.45
GQSHS	-19.744	-619.291	895.787
KFDYL	-33.673	-598.255	1329.87
KDPQR	-26.381	-613.086	1270.83
CCWII	-31.786	-630.842	1101.47
TFDTG	-23.654	-627.299	1071.31
IKYGM	-32.134	-624.921	1218.38
RHIQV	-37.736	-621.62	1284.55
QLRGY	-32.144	-609.373	1189.4
IDHMK	-32.699	-610.717	1239.51
MDKSC	-20.988	-611.081	1163.33
IMCYS	-41.154	-609.949	1186.6
TAYIV	-41.265	-604.231	1181.64
FVGSE	-29.699	-617.949	1101.9
HLNYC	-31.122	-614.132	1238.69
NLIHF	-35.791	-614.888	1149.73
YQRLR	-28.013	-608.358	1141.13
WQAFI	-32.111	-601.634	1161.29
NTCMG	-44.801	-627.066	1208.35
SHEHF	-25.276	-637.19	947.103
AMEII	-35.474	-617.774	1128.84
HWYDV	-24.402	-612.518	1139.89
CRPQL	-34.006	-607.39	1287.98
LKQGT	-30.702	-611.441	1170.24
VMYLM	-45.78	-625.101	1337.4
RMFVT	-31.727	-587.946	1232.48
TNNSY	-28.855	-603.074	1084.66
IVIYH	-38.689	-618.454	1265.71
EIQNC	-26.058	-603.934	1119.59
AAIPD	-29.076	-610.674	1040.12
WTQVI	-38.432	-606.227	1283.69
YMAQE	-40.146	-611.705	1202.62
WPAPC	-30.691	-612.996	1080.87
LATSH	-25.924	-635.14	996.859
KHKDT	-28.603	-624.198	1128.22
AMNIF	-29.465	-616.612	988.436
SPRPN	-25.25	-611.893	996.246
GCPEC	-25.908	-598.789	1044.02
WDSSI	-24.052	-617.743	1066.93
PPMAH	-31.763	-621.299	1102.61
NSYIA	-26.526	-619.812	1131.1
YHQSN	-35.494	-619.736	1186.53
RNLFL	-41.852	-622.828	1346.85
AAEYY	-28.994	-627.028	1035.36
HCFFV	-42.206	-621.602	1102.83
YEAQR	-31.233	-609.114	1360.8
SPHQS	-21.147	-616.38	1049.83
IMSMA	-36.717	-623.23	1188.36
GYWPT	-27.911	-616.119	1084.26
CFCWP	-34.132	-600.272	1116.92
KRGCK	-23.042	-601.993	1137.84
QKHAE	-29.088	-607.05	1297.48
IEHPN	-35.075	-618.289	1094.1
HDHGF	-33.247	-607.034	1046.69
TYFRD	-32.631	-616.657	1228.97
MAGKT	-25.499	-603.612	1066.88
YDCSR	-26.442	-599.394	1331.13
IRVMY	-34.342	-592.392	1253.87
DDQIG	-26.522	-602.924	955.853
LIEVS	-34.66	-622.358	1136.69
PSPHD	-20.996	-614.473	1058.54
TENLY	-38.38	-620.431	1193.71
SMKVQ	-37.179	-620.951	1121.93
QCCVP	-27.17	-613.058	1076.37
HSFMA	-27.667	-613.478	1173.06
SSCQI	-26.261	-623.462	1014
TLKEV	-25.879	-614.258	1201.52
TSGAW	-28.567	-622.535	1025.6
VRPKT	-23.819	-605.487	1155.67
HIGEN	-23.139	-591.267	1067.56
QMLNH	-31.637	-604.982	1136.04
IGEFA	-28.968	-614.901	981.2
IRHYG	-35.376	-633.084	1283.88
QYGAC	-28.211	-608.766	1019.37
EYHPW	-22.39	-625.66	936.105
EGIRK	-28.075	-617.653	1209.86
EIKFN	-36.098	-603.875	1294.66
ALFKC	-38.056	-590.821	1068.6
HYDFY	-33.126	-600.873	1143.15
YQTHF	-31.779	-596.452	1319.14
NAQNH	-22.174	-605.843	966.934
CRVAH	-23.89	-600.879	1155.22
WALIN	-37.204	-617.51	1238.21
TSWWH	-36.42	-620.651	1137.8
IYRTN	-34.798	-611.991	1355.86
SDKGL	-26.544	-597.381	1105.7
GQQRR	-30.478	-614.797	1126.95
AWQKT	-28.985	-601.78	1203.88
NHFWQ	-32.557	-592.669	1122.33
HTIPT	-31.349	-627.568	1091.95
GIGVD	-31.601	-625.615	874.15
PWNSG	-31.705	-612.635	1106.65
IYRTI	-32.207	-617.825	1308.91
MCSVG	-25.422	-612.828	933.444
THCSD	-24.957	-612.863	1086.34
MNEDW	-37.784	-590.543	1342.7
HRPCY	-23.694	-607.127	1229.69
QKTPG	-23.684	-598.218	1126.1
PEEYG	-25.342	-624.654	1064.84
KWRPL	-28.248	-607.673	1192.16
YSQID	-24.455	-608.615	1043.19
GVGIC	-25.445	-607.761	905.551
MAIQW	-34.586	-617.826	1081.73
CWVAL	-40.349	-623.521	1181.86
YFGYV	-32.613	-619.533	1206.71
AQQNY	-31.158	-613.739	1169.02
HGPYT	-28.578	-602.878	1115.96
MPDST	-24.933	-601.692	1000.18
PVWAQ	-26.535	-626.343	1093.91
GLSAM	-22.708	-623.096	970.849
GNDPA	-24.701	-604.703	1053.52
ESFKA	-30.939	-599.748	1235.25
QPAMN	-25.719	-611.019	1058.44
QWHWT	-35.829	-614.023	1252.98
HYGIR	-24.552	-610.35	1152.54
VQTMC	-32.871	-621.955	1103.27
RDRDL	-32.614	-619.346	1371.22
GWQVM	-32.257	-607.788	1223.6
CAVYD	-27.589	-627.285	978.187
RRGQC	-33.825	-620.786	1190.92
FWAHL	-43.57	-617.554	1334.84
LGPVT	-24.074	-621.983	905.112
MTRIA	-41.018	-601.426	1318.12
IHAFS	-28.662	-619.981	1022.42
WGETW	-31.48	-612.675	1185.19
QVYEQ	-25.515	-601.92	1091.18
SPGRT	-21.236	-609.576	1034.33
DAVIS	-32.532	-613.471	1115.64
RPQRI	-25.259	-606.849	1266.66
LMHGW	-31.208	-617.663	1098.01
IDRCW	-42.016	-609.901	1293.97
SWVCP	-35.093	-621.523	1112.93
QCVLA	-22.52	-605.482	1039.89
HQRHP	-24.53	-598.319	1139.92
SDLPT	-25.857	-605.813	1046.78
IYPVT	-34.924	-617.025	1178.39
EFKCD	-26.377	-617.869	1138.45
RQHGP	-25.433	-598.842	1246.73
NCCHV	-31.11	-604.341	1083.28
PYKNG	-20.208	-621.381	1039.59
YDGLP	-31.294	-635.229	1084.59
LLWLW	-44.822	-614.021	1264.86
GYFDL	-31.105	-631.999	1088.45
CDLDA	-41.38	-619.515	1000.96
EYPEQ	-33.767	-610.671	1259.74
KHIYG	-20.088	-601.278	1142.68
VSWWC	-26.705	-599.946	1226.93
NDSNP	-17.997	-608.617	984.957
EWHSP	-33.455	-608.833	1359.69
NAWNF	-37.854	-619.256	1281.97
GKWCW	-45.908	-613.399	1418.41
QYLVC	-28.056	-630.128	1012.06
RVPDI	-35.271	-609.074	1145.12
YVSWR	-29.585	-614.514	1150.73
CPLSF	-33.629	-606.903	1080.35
KNNEA	-24.259	-610.756	1157.86
HLREY	-27.744	-606.332	1169.36
CWRAP	-41.158	-616.686	1255.32
CCNSV	-25.246	-625.964	987.703
LNMQR	-23.704	-628.673	1089.59
WTWRA	-27.676	-616.975	976.039
LSCMD	-27.572	-619.635	1140.78
DNVEN	-19.4	-621.655	948.332
IKDTE	-23.693	-618.313	1113
QCFIR	-33.69	-620.478	1288.14
QKIIG	-24.77	-603.85	1071.68
RCIRY	-31.058	-602.792	1266.53
YGIWC	-35.757	-609.988	1207.54
DSWWF	-36.93	-597.936	1305.31
RPWCE	-31.348	-607.927	1211.12
WWSQE	-29.914	-622.182	1185.41
LEPRE	-30.842	-617.137	1186.31
CLLGH	-30.39	-619.057	1131.93
MMSQS	-30.919	-607.688	1166.37
QSRSM	-31.346	-602.471	1161.34
KLHCM	-30.768	-617.127	1190.49
WCISQ	-32.295	-611.34	1269.91
HGNRY	-25.373	-600.868	1200.06
SLTHG	-28.958	-617.812	955.663
HDYEQ	-24.379	-592.265	1124.79
YIKIC	-35.717	-610.2	1226.76
ADALG	-36.211	-623.848	921.208
KIPLH	-42.129	-625.26	1305.24
DNPMD	-36.584	-617.589	1170.27
WIRWV	-41.503	-617.911	1439.53
PPHRY	-33.872	-590.462	1283.12
KFYVI	-31.719	-623.188	1035.87
ILASQ	-28.893	-622.925	1049.67
VCPAH	-26.326	-615.654	1014.55
NTRQH	-30.188	-609.837	1371.64
DEHII	-37.442	-599.035	1171.51
EDHQI	-38.243	-624.531	1246.69
RSDKH	-23.583	-607.798	1115.56
EHHNR	-24.067	-603.246	1255.72
KRAAC	-26.958	-615.318	1087.16
RKEHQ	-27.5	-592.144	1303.18
WWNLG	-34.004	-623.853	1232.04
MTWCV	-31.785	-604.609	1059.69
IVKQW	-35.441	-610.889	1355.32
MGWFH	-40.502	-628.75	1203.56
YWYLV	-36.821	-608.774	1325.83
QYSYQ	-28.662	-612.285	1231.31
DEAKR	-27.841	-593.152	1251.08
CERPY	-23.836	-617.355	1128.02
WQHYV	-41.062	-612.432	1306.61
PLTAG	-31.618	-625.507	1026.51
HNLEY	-33.182	-606.71	1252.23
HTMGP	-26.042	-603.136	1231.64
RVREE	-27.655	-609.959	1422.95
PYSVT	-17.294	-601.092	865.569
AEIMR	-30.22	-617.656	1206.01
ILRAR	-23.192	-615.413	1062.68
NPAWP	-32.89	-599.157	1081.35
RKFHG	-24.801	-624.533	1105.59
DCPNY	-24.711	-606.043	922.812
YNKFS	-32.996	-614.761	1307.55
LDSKC	-30.216	-604.22	1102.36
IFFCD	-43.172	-618.712	1156.03
GKRSD	-29.029	-633.186	1164.88
IKHAQ	-18.283	-614.137	898.17
FCMSD	-37.171	-614.766	1023.38
EPCNV	-33.712	-599.574	1051.13
SFPNA	-21.884	-601.675	1026.68
SKMGD	-32.414	-623.16	1042.83
FANIS	-32.856	-624.225	1030.09
RQPTD	-23.048	-614.404	1103.2
VGCLE	-37.881	-607.092	1162.1
DEKLF	-31.563	-611.513	1301.35
FADGM	-26.188	-613.714	1023.67
EVYIL	-39.22	-611.297	1406.42
QDAHR	-23.252	-618.085	1108.42
SRRKG	-31.759	-610.099	1410.98
KLNRE	-40.275	-625.521	1316.62
VAAFR	-19.009	-632.838	764.879
VTNSW	-37.004	-606.63	1114.54
SYAMD	-35.938	-627.967	1045.56
DTKKL	-27.247	-599.313	1309.09
RAQMF	-44.671	-632.016	1327.42
VQSMS	-32.93	-631.772	1071.4
LKEET	-24.815	-603.964	1224.9
VKWWD	-36.967	-614.758	1221.66
SHSRT	-25.386	-625.435	1032.41
LSQCM	-48.665	-608.73	1240.13
HHGIR	-25.502	-600.867	1272.7
LCSIQ	-32.978	-599.814	1174.68
DHYTN	-31.207	-620.41	1212.9
GTPRA	-21.844	-623.206	965.191
MDWLK	-41.007	-614.996	1193.52
YIWYT	-37.047	-606.093	1163.04
ITMAR	-33.253	-610.118	1121.02
ICHHP	-22.215	-601.764	1087.01
NMCHV	-31.703	-622.052	1022.64
HMNFY	-36.145	-609.746	1297.26
LVMKV	-34.125	-604.513	1231.34
QVPKA	-30.964	-626.466	1026.61
ECEGD	-21.179	-610.576	999.989
NWDDL	-36.368	-602.59	1246.65
ITHNY	-29.153	-618.597	1122.97
KRIFC	-33.337	-614.337	1314.47
WCGFH	-39.374	-607.668	1110.32
GCFCN	-20.945	-590.628	1012.46
TTVRV	-25.364	-621.57	1069.39
QQYLH	-39.808	-630.133	1211.11
TPGHP	-19.836	-591.212	958.131
RVCRM	-35.327	-594.545	1369.07
AGCIQ	-30.557	-627.646	965.384
IYPHH	-31.055	-606.924	1117.3
NWRYH	-36.087	-625.387	1418.3
AVARM	-30.173	-610.944	1196.66
HSFPR	-28.626	-603.49	1152.05
KRQVI	-29.388	-603.432	1391.07
SMLWQ	-36.265	-610.345	1396.34
NWESC	-29.249	-611.906	1201.94
LEAMN	-25.886	-616.204	984.681
TGEME	-27.189	-630.726	1126.16
YAESQ	-20.569	-617.573	1075.65
QYMLP	-35.132	-610.662	1172.87
LFGYG	-24.771	-617.294	1095.24
VKPFR	-25.885	-624.49	1109.2
NEHLK	-32.018	-629.921	1215.39
CPHKE	-37.59	-619.497	1193.98
KPNQI	-25.857	-617.753	1181.58
TDTYL	-33.292	-621.178	1029.97
AKVAR	-27.012	-615.24	1054.95
LMGLH	-38.125	-617.396	1136.61
HIENF	-27.68	-613.313	1125.06
RMQKL	-45.675	-615.346	1433.22
VCMNA	-36.224	-634.981	1186.64
KSQGQ	-21.658	-601.524	1228.13
RTKAL	-29.935	-589.016	1228.29
HYVEV	-34.815	-600.123	1148.17
WHTGQ	-27.06	-608.199	1100.44
VVYPM	-32.102	-614.534	1120.97
SAARG	-26.426	-615.926	981.087
PKFIE	-32.142	-620.907	1274.51
ELMDC	-35.812	-616.506	1201.04
RCMDI	-34.824	-628.442	1315.86
CIWHK	-40.112	-617.638	1403.9
DFFEQ	-26.172	-604.419	1188.36
FRHWV	-39.401	-614.284	1357.99
GFVCL	-35.527	-612.98	1060.31
DCQKS	-28.483	-618.152	1014.94
TLFGI	-38.682	-622.831	1092.21
TMVSF	-35.301	-610.851	1219.74
ENQMM	-38.395	-612.013	1317.84
RSNQN	-25.836	-609.952	1136.95
KGVRG	-26.838	-623.151	1100.19
VAPWV	-34.489	-630.955	1195.99
ERNFN	-20.088	-611.63	1082.5
QQIGM	-25.757	-619.267	1019.26
MYKGI	-38.457	-628.234	1293.29
NLRYI	-41.062	-597.14	1308.47
VGEFI	-30.442	-620.876	1139.07
AICVR	-39.453	-622.409	1117.1
EPEPE	-26.909	-596.544	1118.96
NAAHS	-23.442	-605.093	962.095
PFQRK	-29.232	-601.632	1255.77
HAEKP	-26.108	-598.945	1035.48
GPCLW	-30.751	-609.601	1134.18
NDLKI	-30.905	-618.901	1179.3
RYSIE	-32.852	-621.117	1244.09
KNYFI	-36.655	-618.454	1214.34
PWIQA	-28.223	-630.09	1070.79
AATKP	-28.211	-620.137	1147.43
HMVRW	-45.97	-632.753	1464.94
DHDPA	-22.075	-613.822	882.445
LEWRT	-36.803	-618.909	1315.23
WQQEA	-30.581	-607.615	1025.04
HNFHV	-26.933	-615.758	1109.44
LNEMW	-39.018	-624.785	1147.13
TAYRN	-22.607	-606.194	1096.54
YWPGK	-34.772	-594.672	1179.69
SQRGI	-27.646	-622.934	999.258
CCTAW	-38.507	-626.175	1037.53
GFHHQ	-32.618	-609.25	1151.99
YKARC	-33.53	-612.691	1374.28
WWSSR	-37.057	-610.479	1226.45
NNLNR	-22.908	-598.869	1099.23
SVYPT	-29.95	-619.46	1096.13
FTDLM	-32.317	-602.532	1055.82
WKTGD	-29.74	-609.68	1122.1
YIGLH	-32.376	-615.194	1105.75
IRCWE	-30.374	-604.728	1218.76
DSGGL	-25.94	-635.934	890.681
AAPKE	-23.188	-587.024	1071.72
MHMSW	-42.791	-599.365	1427.48
NKANF	-32.297	-605.091	1127.63
IKEWH	-32.668	-610.162	1250.03
YYFIQ	-37.306	-609.328	1288.73
WVTWW	-41.675	-612.212	1376.65
QAKTR	-25.801	-609.104	1189.7
VLTYH	-34.907	-607.856	1331.53
DSENF	-24.099	-626.2	1176.88
IDTNA	-31.426	-610.665	1005.43
IEPPY	-25.542	-624.914	1103.82
DVPFA	-29.432	-618.72	1015.71
RIFLM	-36.855	-605.658	1372.75
INLLF	-52.387	-626.066	1263.81
MAVRY	-24.387	-613.315	1107.67
MIQHT	-30.41	-611.852	1161
TPKKY	-30.679	-602.183	1317.12
QIVCF	-42.909	-614.752	1324.45
QQLHD	-34.938	-596.072	1329.86
YPDSM	-37.729	-624.815	1166.93
NMEYD	-42.155	-611.019	1326.91
QFHPT	-31.439	-618.989	1192.67
VWICV	-43.496	-610.353	1146.48
MPIIV	-30.838	-621.583	1081.5
EHLDA	-33.673	-625.154	1058.6
YHPLC	-26.263	-606.35	1112.53
FYFIE	-50.562	-621.693	1383.49
TRATS	-26.726	-592.035	1201.66
RTIEF	-31.553	-606.184	1213.51
KHKHS	-33.311	-619.065	1172.09
FWYSY	-34.489	-615.64	1386.18
FLTCK	-34.931	-593.311	1291.32
ADNDD	-21.691	-614.743	946.859
YDNLN	-19.046	-615.781	1231.3
NRMQS	-32.057	-618.213	1206.56
YVEEY	-41.922	-611.122	1471.31
PMMEY	-42.132	-622.893	1340.13
IRWQF	-37.491	-605.743	1249.48
DYLMI	-29.351	-624.096	1197.32
AFLRM	-37.774	-609.355	1323.12
IEIFS	-41.528	-631.348	1228.71
TVYKP	-29.05	-626.134	1070.22
WHITA	-36.721	-616.602	1293.83
HLYFF	-42.621	-608.25	1295.89
RISAL	-33.631	-620.424	1134.12
PFVHN	-32.556	-614.075	1073.99
MCEVM	-32.254	-613.017	1086.1
QVNEY	-30.279	-626.727	1218.81
MLIMI	-41.395	-593.881	1317.22
MYSQY	-29.419	-594.142	1230.06
YLVVC	-33.357	-607.225	1076.33
HWRIH	-42.224	-605.544	1444.66
TDDDV	-37.038	-623.835	1096.83
DAQQH	-35.161	-619.813	1262.97
VSWLF	-34.43	-614.297	1192.51
YWQLC	-33.457	-620.603	1204.55
AQAQH	-33.143	-632.736	1144.66
IYGHP	-30.485	-606.574	1120.71
EWNPY	-33.783	-611.542	1326.76
ASDTF	-28.713	-605.768	982.413
NISVA	-22.031	-616.646	884.489
DLLHP	-31.551	-600.881	1147.3
TQKCE	-27.517	-608.784	1194.5
FDCVI	-34.377	-617.162	1277.88
NLGLY	-33.18	-608.781	1103.22
HHKCN	-30.911	-628.006	1271.29
WYFPI	-41.378	-611.685	1202.7
NTQEC	-25.515	-599.096	1054.99
IMTIS	-41.145	-627.693	1117.66
ANYWH	-32.721	-616.44	1247.66
YTVAP	-25.411	-606.671	1000.11
TKCNG	-31.705	-626.905	1019.18
RLEQQ	-34.322	-626.753	1195.59
WQYTH	-37.595	-595.797	1279.6
MDVPR	-19.912	-576.468	974.049
KYCWA	-34.378	-611.296	1341.52
DAQSA	-26.792	-617.007	876.353
QDIPK	-24.674	-595.944	1238.09
EDPDC	-18.891	-606.072	1047.93
HSKVP	-20.739	-586.353	1128.39
RNTPV	-34.451	-620.602	1158.88
HAFQQ	-22.486	-611.83	1148.28
EDDKQ	-29.193	-610.013	1258.62
CNFMW	-31.215	-624.123	1248.85
KPFQC	-34.628	-593.823	1173.22
EYCQL	-41.025	-614.603	1296.76
TEAIH	-20.724	-608.17	1045.57
FKRRH	-38.089	-613.75	1355.1
GRLNP	-28.086	-612.74	1155.3
IPTWN	-34.88	-618.893	1135.21
IPKDV	-33.244	-615.011	1111.8
CTASM	-36.627	-612.368	1126.72
SDLRL	-34.42	-626.875	1082.87
PCEKM	-28.623	-594.172	1242.86
VYIVI	-39.244	-628.376	1158.74
EQFFV	-37.082	-608.718	1302.41
HLMLK	-28.052	-605.359	1282.28
WLICR	-28.86	-612.346	1140.86
QDSDP	-23.099	-600.375	1107.31
RSPSN	-25.048	-609.594	1150.3
YYPKY	-21.912	-607.861	1151.06
MAPGW	-42.995	-590.143	1252.73
FDICP	-34.278	-614.501	957.44
CIRMQ	-33.373	-617.486	1369.15
SVNST	-33.017	-637.484	1026.76
DQPWW	-37.477	-628.835	1136.22
PVWHI	-33.776	-605.024	1241.62
LKVQS	-34.504	-620.868	1248.2
HHLQD	-40.649	-629.313	1272.1
QLRAP	-31.438	-605.621	1262.72
WRSYK	-23.837	-615.922	1215.27
LLELK	-35.456	-601.17	1273.2
PGFPM	-31.152	-625.51	1111.62
RPVMR	-27.643	-613.742	1221.23
ITVLK	-25.884	-603.711	1046.43
MCWHM	-47.421	-608.908	1329.44
DFGHR	-38.428	-620.9	1216.48
QLGPT	-31.514	-617.694	1083.13
QAGAI	-26.51	-601.905	1006.87
NINWE	-39.509	-606.409	1296.13
MMVVM	-39.345	-606.262	1276.85
CHKIP	-27.977	-608.209	1108.44
WPKEC	-21.261	-607.55	1091.4
KRRGE	-19.359	-618.965	1252.42
SHGAQ	-22.954	-625.848	968.031
WIGPC	-41.225	-634.336	1203.95
PCAFL	-29.503	-627.412	963.499
FQKCS	-31.989	-603.235	1334.74
VDDTN	-28.985	-615.707	1036.15
DPFRH	-25.894	-592.061	1157.36
CTAKS	-37.489	-612.282	1054.2
PDPHS	-20.631	-606.935	1076.63
TSYFE	-36.613	-615.726	1139.4
QLSPG	-32.408	-623.918	1053.86
CLRRH	-39.584	-591.516	1430.02
FCMWP	-34.157	-586.988	1123.96
LSVKT	-39.48	-606.053	1169.19
ALWKI	-38.865	-620.933	1232.01
LPCST	-30.266	-616.873	1040.34
VYSMY	-36.263	-598.332	1360.49
QFVIQ	-34.835	-589.29	1073.97
LEGRQ	-31.549	-582.737	1309.24
MDFKK	-29.95	-613.251	1449.69
YTKKP	-23.054	-596.778	1293.53
YRYIN	-38.631	-611.178	1421.29
GCMVS	-23.187	-609.595	924.364
LSQND	-25.135	-622.179	998.454
DLPCT	-26.08	-614.148	1058.97
WCCKQ	-27.612	-617.513	1110.73
LPKWH	-35.597	-608.493	1154.27
KWQVE	-39.592	-600.91	1323.77
CPHHA	-30.94	-626.07	1101.73
MPCDS	-24.063	-605.651	972.226
ANNWC	-33.86	-615.194	1136.94
SHWYC	-43.396	-624.456	1267.16
FDKPL	-38.485	-612.023	1202.63
VNTWM	-27.428	-615.348	1158.8
CWVYK	-45.099	-622.056	1358.51
DFRWT	-38.015	-615.892	1284.85
IDHQC	-29.786	-609.764	1156.92
SFLNR	-28.19	-611.937	1230.13
TNWAK	-29.743	-608.145	1278.4
IMWWS	-52.141	-618.404	1287.08
ANEFT	-29.29	-619.997	1019.85
KMVLH	-48.483	-611.623	1391.49
TFKSH	-26.4	-613.974	1204.66
VELPL	-40.999	-626.708	1067.68
NLNEV	-27.461	-610.948	967.579
DNHRL	-36.587	-614.501	1204.29
NRIPH	-14.655	-585.733	1176.76
ITIQS	-31.329	-619.676	1193.82
PIYWK	-36.486	-597.325	1361.15
HGDYY	-33.94	-623.219	1117.18
YNRHM	-37.99	-607.639	1450.04
GEQNL	-24.361	-613.531	971.331
IGINA	-30.255	-610.737	1024.6
LLVWD	-33.097	-604.951	1153.42
ALNWI	-36.698	-607.914	1280.1
NKNHL	-27.446	-599.932	1367.17
KNMDG	-26.016	-609.303	1038.81
RRVAS	-34.819	-617.583	1268.99
YLIRD	-33.96	-629.325	1277.94
ITETI	-22.931	-611.596	1100.18
RWRSK	-32.848	-614.304	1332.03
IYKTM	-24.982	-623.729	1087.78
FTDVE	-33.282	-618.472	1059.98
QACDG	-31.333	-613.588	1077.61
PYYKT	-28.662	-616.369	1160.69
QKGGC	-25.191	-591.337	1068.43
CPRAE	-28.024	-612.294	1101.74
MKYDY	-32.238	-610.017	1314.73
CEPNW	-40.952	-613.043	1289.8
LLLAH	-37.739	-606.932	1281.97
KYPWW	-37.753	-609.072	1479.19
LCQDV	-21.71	-609.501	1020.01
LHCPH	-33.343	-610.576	1282.5
ASSND	-22.446	-609.182	914.302
FWWQG	-41.404	-616.932	1302.54
YRCTT	-28.941	-619.254	1132.07
KNNYG	-21.977	-612.617	1123.8
IKGSK	-31.558	-608.805	1099.76
YYMAG	-33.851	-611.071	1098.78
WKSCA	-32.621	-613.947	1219.87
WKHIW	-40.576	-599.356	1493.02
SQRFF	-28.686	-630.244	1081.25
MYNKG	-27.091	-608.609	1133.48
RDFSC	-28.851	-592.046	1272.44
ADGTM	-36.057	-621.487	1008.79
WTTWR	-39.627	-621.98	1408.81
LDDFV	-37.328	-608.74	1207.93
LPLCN	-33.076	-624.79	1152.76
QPAGA	-20.598	-616.844	904.667
DFTCQ	-30.336	-610.818	1086.66
HSDKL	-31.693	-620.98	1083.25
DYASL	-27.855	-606.708	1027.09
IDHKQ	-26.172	-607.565	1247.83
WEGPL	-41.079	-622.437	1176.22
NLDLF	-36.101	-604.833	1042.48
INYAL	-32.822	-602.583	1181.82
WHTLD	-27.571	-603.652	1010.57
VMTQL	-32.901	-627.294	1206.52
HISVM	-33.483	-604.453	1145.23
QQHID	-25.509	-603.951	1166.4
KRRHD	-31.851	-624.73	1383.98
QSSHT	-25.006	-612.477	1114.23
DTCMP	-24.257	-627.987	897.068
WYWIP	-43.831	-591.735	1392.19
QLEDA	-30.192	-618.998	1157.6
NQSEH	-17.806	-623.353	1020.92
YIFRY	-32.035	-602.224	1191.4
NCILK	-37.644	-639.365	1081.49
QNRGL	-26.765	-614.935	1209.89
HGPFD	-29.381	-600.322	1189.07
SKATT	-15.882	-605.082	897.043
KFFSN	-35.744	-616.394	1224.38
TVSFA	-28.718	-598.517	1012.46
FTVAS	-36.096	-613.253	978.004
FKKKM	-39.218	-593.525	1409.52
TWSCA	-28.033	-612.967	1021.26
QSNYS	-27.716	-618.65	1154.09
YSKAG	-26.624	-629.208	997.918
IHMET	-28.215	-609.19	1150.34
PKMCW	-29.109	-610.621	1101.68
NCLRR	-44.534	-620.351	1393.28
ANHSW	-33.357	-609.474	1147.25
PVQRQ	-24.624	-605.011	1177.33
IHFMT	-29.878	-596.444	1123.64
WTKEN	-34.836	-600.409	1260.03
DMFCL	-28.284	-609.725	1199.19
PPDPA	-19.598	-622.824	971.983
RQYQF	-26.809	-572.373	1290.16
TELGC	-34.044	-634.693	1067.27
RQLGP	-27.771	-620.669	1212.21
QMVMV	-37.385	-614.912	1217.8
EMHWF	-38.004	-611.808	1457.59
WDGLV	-41.168	-606.622	1353.15
KKTND	-24.541	-612.219	1170.43
EDDFD	-29.177	-616.282	1083.36
DIFDK	-36.078	-595.028	1228.02
IQYDQ	-28.508	-596.701	1175.87
MCHYL	-37.558	-601.024	1224.15
AHNTC	-27.924	-617.046	1019.34
RRSEI	-26.494	-631.449	1153.4
NKNTC	-26.738	-619.709	1115.04
IRKKG	-28.633	-618.312	1174.57
TQLLI	-34.927	-620.769	1063.61
RTVNA	-23.815	-611.161	1079.21
VPGTW	-31.587	-621.208	997.65
LVWHI	-46.95	-620.35	1327.37
YLHTS	-31.431	-614.855	1125.36
QKSYQ	-33.493	-624.771	1342.52
GMEKG	-26.83	-617.637	1052.58
LYSDH	-31.979	-602.28	1211.08
MLTWH	-40.26	-609.123	1289.09
SAHWH	-35.616	-621.179	1209.7
MCFIR	-34.319	-601.474	1237.17
EFEGE	-21.318	-606.814	1146.61
VWWYI	-50.816	-612.432	1295.77
YIFTW	-32.461	-617.795	1189.72
LRRQA	-35.287	-601.423	1370.27
MRKFR	-39.223	-609.537	1357.44
SHQRL	-30.774	-616.641	1209.16
FSGNW	-33.806	-606.747	1160.2
EFGKK	-19.717	-609.457	1167.01
ICDQA	-35.634	-630.872	1043.17
PWVKK	-34.683	-623.637	1249.6
YISWY	-30.442	-596.233	1189.46
LGIHA	-34.959	-619.243	1012.66
PFTEG	-20.26	-613.07	952.923
IPRDW	-31.13	-615.199	1103.95
EWVYA	-31.916	-625.479	1211.26
RYPCH	-29.944	-619.711	1163.93
WKLEL	-46.134	-614.308	1487.24
WFNNY	-45.808	-581.002	1175.9
YNNLS	-40.187	-642.558	1268.87
CLPPR	-30.774	-624.442	1132.28
WFYEN	-36.343	-609.054	1216.31
QAYIH	-34.072	-604.469	1213.89
NAALF	-28.548	-616.194	999.335
VMDAT	-27.525	-600.879	1065.64
KPTFP	-26.49	-609.629	1144.16
KCANM	-30.563	-615.802	1218.9
KANSC	-31.722	-620.85	1086.15
PHILD	-26.699	-617.912	1087.02
LKVIC	-35.681	-609.083	1143.97
FRIWT	-38.779	-624.377	1310.62
AWMPL	-33.124	-621.228	1176.01
SWMNQ	-30.828	-617.098	1297.45
GNDAW	-23.369	-609.683	1002.52
DDEFA	-28.349	-621.76	1043.22
LQHDF	-33.415	-603.217	1169.06
KGVSA	-19.978	-605.827	1009.5
INHEK	-31.157	-613.473	1364.42
GQRAA	-29.795	-619.906	1078.17
LWHVF	-39.6	-610.035	1322.69
GMAGF	-25.668	-618.352	830.086
KWWFF	-41.825	-581.95	1564.63
YMWIH	-33.842	-613.691	1272.32
RHTHR	-24.875	-617.242	1233.44
QSLWK	-28.883	-609.482	1243.51
QSMYP	-30.971	-619.846	1106.73
DTCTT	-29.857	-627.734	1042.57
CTKNF	-33.284	-578.021	1240.16
YSCLS	-29.724	-619.981	1081.01
DIGNQ	-27.675	-619.783	1079.34
QKSSE	-23.977	-612.311	1213.74
DWCSR	-19.419	-622.386	1027.58
HPAQW	-33.683	-626.292	989.014
EDVLP	-27.884	-622.063	1071.29
LSLDL	-35.797	-602.333	1149.42
WPRQK	-33.427	-630.426	1338.01
NIEDA	-28.49	-626.729	1143.67
CMEMM	-41.465	-607.415	1295.78
KMENM	-31.782	-626.281	1394.48
DWCIV	-37.871	-606.364	1333.46
CTFPL	-37.764	-627.067	1185.43
HHTHW	-29.395	-607.56	1174.18
VGWTA	-26.258	-631.849	925.478
DIVRL	-33.017	-611.26	1182.92
PGKIP	-23.232	-610.557	1003.63
WRQVE	-39.2	-613.216	1214.13
NNISG	-21.436	-627.741	926.962
GGIFA	-30.788	-607.891	969.721
LYIHC	-37.243	-624.848	1336.56
IEPTK	-22.35	-622.18	1060.61
INYTG	-27.809	-612.325	1008.53
HEHRE	-25.509	-598.389	1275.23
YITCL	-33.548	-591.102	1068.06
THDMF	-37.945	-611.207	1263.97
HTRDQ	-25.74	-619.492	1131.24
LMHPW	-26.334	-598.339	1165.48
DKCSW	-27.446	-602.4	1115.54
ICWLG	-25.209	-616.484	919.059
DGHWN	-26.785	-595.915	1176.38
FRSTQ	-25.117	-620.916	1015.47
QDCVA	-28.204	-615.006	1074.01
QVYGW	-36.876	-578.999	1266.22
TYISA	-31.871	-605.033	1154.11
PLRFR	-31.345	-615.966	1421.99
CIPSS	-20.64	-611.314	1022.59
LSRLL	-31.715	-631.466	1145.16
FSFAV	-44.571	-616.545	1146.21
ADEMF	-45.207	-640.206	1178.7
YRTEL	-30.525	-608.439	1219.65
GRPML	-22.085	-608.813	1062.49
TTMAY	-34.558	-608.537	1083.56
FIWNQ	-34.472	-607.628	1356.97
VRFNE	-36.697	-635.336	1271.33
IMQMK	-40.005	-632.7	1242.88
LALKQ	-29.644	-595.792	1164.43
FPCRQ	-33.997	-608.199	1271.46
RLFLI	-23.752	-612.275	1121.39
NPDMS	-24.241	-615.588	1049.71
LSHNV	-27.778	-603.562	1013.17
DRQRM	-27.057	-618.145	1297.33
CGQVA	-36.096	-619.933	963.428
SCQTH	-25.657	-616.693	991.776
SQLHQ	-39.345	-619.301	1276.09
QKEMD	-32.117	-576.328	1241.8
GWCQT	-33.109	-617.587	1156.08
AHPMQ	-21.73	-618.731	989.601
SWAPN	-29.944	-617.411	1151.75
IPDHG	-23.039	-617.084	1051.72
TNHNW	-25.672	-617.137	1096.52
AGTES	-27.681	-621.064	979.26
VPTVK	-30.505	-610.684	1149.57
PAYWK	-43.929	-629.969	1355.28
MAMFW	-41.014	-608.21	1132.65
VMIDE	-31.638	-628.454	1015.17
CKAEH	-27.64	-595.659	1208.31
YNSVP	-27.563	-609.687	1093.87
CLVNG	-33.854	-615.413	1055.7
QYIQN	-30.683	-622.886	1200.35
DQAFC	-32.831	-611.649	1167.85
IREDP	-32.903	-603.242	1062.77
MVHLH	-38.475	-607.242	1234.78
QRPMK	-40.226	-591.935	1448.25
DYQFI	-54.044	-631.134	1339.14
MLQIV	-35.158	-624.807	1113.49
DAFTT	-32.165	-608.547	1009.05
SDPRP	-27.354	-637.873	1183.98
AVHHR	-21.657	-596.737	1040.6
HWGCT	-36.227	-602.549	1180.06
KKIYF	-40.017	-622.169	1347.17
HTTFC	-27.494	-614.121	1107.53
FHPKS	-38.187	-623.751	1297.04
FCNIC	-36.133	-627.362	1031.49
CGHRN	-25.078	-611.607	880.761
SMCTC	-25.423	-619.654	1061.04
GSWCT	-29.779	-629.16	948.595
PNTDY	-28.247	-620.392	1253.44
MGIPD	-28.698	-606.305	913.563
MARGK	-35.6	-621.88	1214.58
AMDNH	-33.607	-628.321	1153.35
MPQSK	-31.613	-614.681	1117.99
YVGDR	-42.848	-606.528	1240.47
MMQSQ	-35.052	-612.28	1207.44
WHSVS	-33.528	-608.725	1044.93
HDWCN	-41.698	-595.564	1147.31
DNWGK	-30.418	-623.189	1148.69
HGNES	-29.492	-631.03	900.803
RSSTL	-22.978	-608.94	1069.13
FIISD	-36.02	-607.941	1217.85
NGEPH	-21.704	-605.996	1048.72
LPETL	-28.346	-602.76	1155.8
DMAAA	-23.301	-609.878	931.486
CIQYN	-27.244	-614.237	1103.65
DIHGC	-24.876	-626.735	1090.82
AICIC	-30.758	-604.639	1127.58
MHLNT	-23.361	-608.642	1120.97
NIKAR	-22.87	-594.654	1245.59
HVANF	-30.902	-613.893	1146.22
KCAHI	-27.668	-616.735	1146.67
TNQGD	-28.002	-634.039	998.288
NSFHW	-30.041	-596.674	1237.99
HWVCY	-39.719	-604.856	1259.09
WYHMF	-43.653	-619.311	1324.03
AHMTW	-42.648	-627.673	1182.66
TGSEI	-33.553	-611.302	1063.4
LGMEK	-30.546	-619.646	1102.51
QIDQC	-30.398	-610.018	1265.19
SPSQH	-24.973	-615.678	1168.98
VELRE	-30.116	-610.264	1280.64
LHKGP	-24.496	-596.246	1236.11
TEYWV	-43.825	-620.473	1298.31
MSIRQ	-39.272	-598.005	1357.2
IFHMM	-34.652	-608.08	1279.28
TMKIM	-32.683	-616.083	1173.11
SPNCY	-30.352	-600.734	1123.23
TCHWF	-37.256	-609.984	1324.13
YGLNF	-29.194	-614.646	1080.22
LKIMH	-35.286	-614.236	1380.29
TFGTG	-27.102	-618.646	971.905
GYMDQ	-39.384	-623.602	1239.67
DYENG	-21.679	-625.152	1026.92
HLKNW	-21.686	-604.921	989.88
CQVCH	-40.116	-622.665	1209.09
NSKMA	-25.078	-609.145	1050.6
MSDQR	-28.82	-615.466	1067.45
VHHAY	-32.203	-602.328	1084.4
TFSGG	-27.596	-611.26	948.974
CRFNL	-40.153	-606.006	1181.56
WKHAP	-25.02	-604.43	977.761
CLRDK	-42.727	-618.293	1289.33
GCRCP	-22.316	-601.337	1095.5
WAQNA	-27.035	-614.271	1098.11
VGNAT	-28.025	-626.162	892.396
VVFNP	-32.861	-599.598	1062.88
SCKTE	-22.556	-623.385	950.534
LKLSQ	-37.585	-605.976	1271.43
NSFSS	-16.324	-615.407	860.657
HERVK	-27.003	-625.546	1198.38
LTAQK	-34.45	-617.947	1236.73
HQEYC	-37.322	-611.572	1129.51
RQWIW	-29.672	-614.584	1273.19
VANCY	-41.932	-616.684	1131.43
CYRTS	-37.56	-620.265	1208.58
CLRIY	-33.874	-603.1	1281.05
WKLHT	-44.957	-618.479	1433.75
WDWHY	-35.052	-605.33	1171.99
CGQKR	-21.593	-614.193	1099.81
LKPPF	-31.541	-629.673	1134.54
QDDAI	-37.448	-631.753	1065.07
TWLSM	-37.823	-606.342	1134.02
ATFCG	-28.036	-609.399	969.965
[truncated: 7,986 more rows]

## Sheet: dG cross order
Peptide sequence	dG_cross score	total score	dSASA_int
RMYYY	-55.421	-620.938	1579.56
VMYMI	-54.536	-618.862	1367.35
MARYI	-54.287	-611.227	1335.04
DYQFI	-54.044	-631.134	1339.14
AYLHW	-53.988	-625.51	1462.31
YFMWV	-53.595	-607.728	1416.63
WWTCI	-53.561	-599.209	1493.52
ERMNM	-53.098	-633.545	1356.57
WIFVW	-52.419	-621.415	1451.87
INLLF	-52.387	-626.066	1263.81
IMWWS	-52.141	-618.404	1287.08
WGDWM	-51.901	-601.331	1279.36
YRFTY	-51.856	-616.72	1484.94
YLWWM	-51.835	-629.532	1513.98
NIWFV	-51.685	-616.862	1232.44
FFMFM	-51.583	-598.247	1301.96
FCEEY	-51.51	-605.87	1440.02
MWMHA	-51.445	-611.238	1320.45
FPYVY	-51.439	-620.466	1312.22
YWHYW	-51.253	-619.787	1471.83
LHFLR	-51.104	-621.394	1455.75
LWNLE	-51.103	-626.636	1335.85
LIWFY	-51.098	-620.969	1398.48
ILWLW	-51.039	-613.979	1270.71
IQRWM	-50.875	-611.61	1465.56
VWWYI	-50.816	-612.432	1295.77
HWFYL	-50.787	-610.295	1320.75
WIIQY	-50.782	-611.94	1483.93
KLERY	-50.775	-621.33	1335.83
FYFIE	-50.562	-621.693	1383.49
MHQMW	-50.427	-615.82	1404.93
DFLWF	-50.402	-636.917	1278.54
FMFWH	-50.156	-609.386	1430.88
WMTQM	-50.123	-613.54	1424.6
LIQWI	-50.117	-623.201	1456.99
YFWVE	-50.094	-611.316	1368.43
SFWIA	-50.092	-635.963	1203.09
QCMFI	-49.979	-618.042	1171.14
QLYMQ	-49.94	-605.045	1334.39
FSMWN	-49.788	-622.601	1188.87
FPIWW	-49.756	-600.244	1524.35
FQMWS	-49.701	-625.17	1392.29
MDYCE	-49.472	-623.943	1269.79
WSLMG	-49.27	-635.424	1258.02
HWNFW	-49.261	-618.872	1483.48
TWVIK	-49.258	-623.434	1276.93
EPTWW	-49.092	-606.092	1441.44
QWDCL	-49.091	-608.679	1381.47
LKDRW	-49.089	-600.418	1442.57
YDMVA	-48.902	-612.696	1242.41
LVLIF	-48.891	-624.243	1273.1
HFLLA	-48.89	-629.434	1212.08
CMAMW	-48.797	-620.142	1235.66
WGIFV	-48.784	-604.102	1340.11
GIMMW	-48.777	-607.431	1423.32
FPMFC	-48.723	-627.143	1276.34
LSQCM	-48.665	-608.73	1240.13
TNMIV	-48.641	-625.982	1189.84
NFPIL	-48.626	-626.549	1226.63
NYMFM	-48.61	-621.798	1345.61
CRWYH	-48.538	-630.944	1428.94
KMVLH	-48.483	-611.623	1391.49
AWYML	-48.449	-607.605	1280.48
IHMMF	-48.358	-602.849	1439.63
WLKFV	-48.238	-620.733	1375.88
LMGFW	-48.232	-609.909	1316.02
VWEWY	-48.215	-611.07	1401.18
FLWYH	-48.156	-641.027	1396.59
ERLFK	-48.136	-614.163	1506.49
CCMWM	-48.13	-619.372	1289.83
LAIMQ	-48.077	-629.044	1267.55
WTFQI	-48.049	-622.814	1286.02
WHFIK	-47.993	-626.157	1372.65
NWYHW	-47.914	-607.827	1567.45
YHWEK	-47.859	-630.809	1392.91
CLWTF	-47.836	-614.208	1294.36
FRYWD	-47.809	-616.144	1390.7
TWLLY	-47.802	-612.778	1372.18
LCMNL	-47.707	-601.506	1225.53
HFCFI	-47.641	-595.269	1394.53
HIFHW	-47.638	-598.216	1365.28
DQFFD	-47.581	-622.8	1271.8
MCWWY	-47.567	-606.765	1467.92
YIWWF	-47.556	-613.644	1411.71
WPQLL	-47.547	-623.007	1450.88
IWYWI	-47.535	-624.335	1556.1
IDLFL	-47.514	-624.458	1298.23
IYESY	-47.504	-614.823	1249.33
QRFDW	-47.486	-621.33	1535.61
FYIML	-47.459	-612.769	1381.68
LWNTT	-47.44	-628.421	1315.59
MCWHM	-47.421	-608.908	1329.44
AATWM	-47.359	-606.11	1189.82
WTWYI	-47.357	-614.021	1328.42
MQEFC	-47.35	-624.061	1377.32
WNWMY	-47.335	-619.896	1217.07
THQLN	-47.304	-631.872	1268.73
HYRDF	-47.303	-597.357	1477.62
WFWQQ	-47.24	-621.575	1432.24
GLMYK	-47.179	-625.171	1339.92
FEIVN	-47.177	-601.282	1384.24
WAWRN	-47.162	-616.176	1343.54
YFIMM	-47.145	-613.247	1263.97
GYKMW	-47.141	-612.82	1309.98
QEIMW	-47.108	-626.433	1361.86
EIVAQ	-47.041	-636.248	1166.65
ADMIW	-47.025	-626.841	1291.33
SIWMS	-47.012	-626.22	1143.85
YCFWD	-47.01	-585.804	1407.99
IPYLF	-46.988	-606.143	1422.16
HHLLY	-46.959	-626.112	1358.85
FKIKI	-46.956	-612.408	1442.11
LVWHI	-46.95	-620.35	1327.37
INDMW	-46.927	-638.33	1316.29
KWPKY	-46.883	-597.437	1498.64
MVDWY	-46.874	-611.118	1392.51
FMEHM	-46.847	-605.315	1382.57
CGVFY	-46.845	-621.97	1231.02
VYEIF	-46.835	-608.543	1251.45
KLVFV	-46.811	-609.791	1189.1
MCYGQ	-46.789	-628.226	1202.59
WPPWA	-46.773	-628.101	1223.35
RGDFY	-46.769	-617.63	1198.18
WEINF	-46.751	-590.932	1300.21
TRMQL	-46.731	-610.012	1247.95
RKMWE	-46.728	-616.265	1464.83
ILAFV	-46.725	-617.626	1203.09
IMISY	-46.722	-619.52	1270.73
WKFWN	-46.7	-606.46	1415.91
ENYIL	-46.684	-632.223	1284.35
DWIEL	-46.637	-609.713	1242.43
HYVQF	-46.622	-605.642	1390.73
FANFD	-46.607	-627.092	1206.21
AFQMM	-46.605	-625.041	1359.48
KYWFK	-46.538	-622.116	1529.34
FCVTD	-46.537	-624.588	1211.42
WARWC	-46.534	-592.349	1356.57
MFALS	-46.507	-625.857	1246.36
IMTSL	-46.503	-619.456	1318.39
WEMWD	-46.501	-612.238	1324.66
WLFMQ	-46.492	-605.897	1260.31
NSWLS	-46.483	-638.655	1281.24
YCHIL	-46.471	-630.003	1226.86
GMMIF	-46.461	-633.174	1177.81
MMQVI	-46.45	-603.645	1373.66
ARMFH	-46.42	-612.536	1463.7
VDWTY	-46.387	-630.6	1293.35
HRYWL	-46.296	-594.855	1438.53
NLMMR	-46.292	-619.071	1413.9
TWIME	-46.268	-623.448	1374.95
WGICY	-46.25	-614.005	1241.42
WWYKE	-46.249	-620.18	1596.59
CFFMM	-46.247	-612.558	1298.2
YMMCL	-46.237	-602.248	1307.52
QFHVM	-46.171	-622.111	1220.51
RYWYA	-46.169	-602.206	1462.51
WRFAM	-46.145	-617.333	1293.93
FIVHQ	-46.137	-612.215	1443.65
MHIVK	-46.135	-616.908	1274.59
WKLEL	-46.134	-614.308	1487.24
YIYTL	-46.089	-616.769	1201.42
CVYLN	-46.068	-607.279	1266.57
IDFYA	-46.058	-610.772	1337.07
EWPLI	-46.026	-645.992	1293.88
QYFDW	-46.023	-622.913	1484.42
DFMVR	-46.018	-614.921	1281.1
WDQPV	-46.018	-591.567	1230.35
WWNHW	-45.994	-621.095	1467.97
HMVRW	-45.97	-632.753	1464.94
FRWCD	-45.942	-597.531	1420.88
KHWMI	-45.94	-606.968	1536.03
PWYCK	-45.934	-624.872	1293.99
GKWCW	-45.908	-613.399	1418.41
FQVVW	-45.898	-619.722	1338.49
WPFDT	-45.888	-597.157	1293.44
YIFKH	-45.886	-631.079	1384.22
FDVGL	-45.874	-610.386	1219
HLEIF	-45.84	-620.619	1369.86
NWAVF	-45.809	-604.708	1222.37
WFNNY	-45.808	-581.002	1175.9
NWFCK	-45.791	-620.123	1317.42
KYLIW	-45.789	-591.738	1436.91
WVYML	-45.786	-574.38	1359.09
WWGWY	-45.781	-619.559	1452.43
VMYLM	-45.78	-625.101	1337.4
FKWQL	-45.766	-599.282	1469.85
TLMYP	-45.749	-623.187	1304.54
HMYIM	-45.741	-620.597	1270.78
CWQVW	-45.727	-609.607	1424.45
FQDWH	-45.691	-612.705	1388.37
RMQKL	-45.675	-615.346	1433.22
YLKIL	-45.67	-621.933	1190.45
WMRKA	-45.66	-625.518	1310.92
CRWPL	-45.653	-631.06	1265.13
WDKWL	-45.648	-607.566	1505.22
WYHHP	-45.643	-602.391	1436.55
LWLWA	-45.636	-610.604	1397.3
MEARI	-45.635	-616.001	1246.25
MQYAW	-45.628	-624.463	1344.72
TQIRW	-45.603	-599.079	1425.38
QYWCF	-45.595	-601.46	1458.34
TLITD	-45.589	-621.197	1178.94
HYCEI	-45.544	-572.843	1223.68
DAWVI	-45.543	-636.929	1139.49
AYVLW	-45.503	-630.692	1271.39
MSMSW	-45.489	-638.638	1160.5
VAWFH	-45.488	-615.935	1354.35
WVFFI	-45.487	-627.421	1293.58
HCWPF	-45.469	-619.103	1316.16
TIFIM	-45.468	-613.712	1336.51
TAMCL	-45.457	-616.681	1158
VYKYI	-45.456	-628.056	1288.48
WWNMD	-45.44	-616.044	1406.18
VACFI	-45.437	-616.326	1222.24
DSYCI	-45.41	-637.24	1189.99
TVWPY	-45.402	-625.981	1404.05
LLGWS	-45.4	-599.801	1188.55
KWVEW	-45.381	-614.598	1435.18
YLQIY	-45.354	-612.144	1160.68
AAFCW	-45.347	-614.399	1162.98
GPRHY	-45.331	-609.775	1278.55
QVFWY	-45.329	-611.554	1394.82
FWENW	-45.289	-608.76	1350.85
IINAK	-45.281	-631.184	1163.32
QNYRI	-45.238	-616.677	1291.17
LIEKL	-45.236	-620.575	1226.43
WESDC	-45.23	-621.874	1253.22
ADEMF	-45.207	-640.206	1178.7
LKYNW	-45.199	-599.236	1318.99
CIDIF	-45.191	-624.362	1263.31
FKIIH	-45.187	-603.369	1294.74
LVFTH	-45.187	-611.952	1353.04
WQPAW	-45.176	-608.013	1391.14
KMYKK	-45.143	-618.561	1477.04
LMMWA	-45.142	-617.768	1192.02
PFQWL	-45.119	-621.749	1430.48
TMWSF	-45.112	-618.122	1276.2
CWVYK	-45.099	-622.056	1358.51
FKVVH	-45.083	-591.71	1332.38
PWHDF	-45.082	-600.67	1270.31
FSQGW	-45.078	-595.67	1379.77
VPFFE	-45.057	-598.658	1362.44
QFVLV	-45.05	-615.644	1265.52
WVFWM	-45.045	-594.743	1296.16
PFYGY	-45.037	-621.647	1277.92
WKRTA	-45.022	-615.003	1378.36
PQIWY	-45.002	-602.244	1295.13
KWETH	-44.995	-623.707	1312.95
WQRLC	-44.973	-622.531	1398.48
WKLHT	-44.957	-618.479	1433.75
FSELR	-44.953	-621.331	1418.01
WLACM	-44.947	-609.047	1251.02
WAFTN	-44.937	-618.234	1262.89
WWIIG	-44.925	-621.37	1302.42
EINWK	-44.92	-609.981	1348.93
VLPWE	-44.918	-603.425	1175.85
IPHWY	-44.909	-607.799	1352.71
CFITK	-44.909	-626.389	1324.84
LITNF	-44.875	-610.009	1243.28
WMARC	-44.867	-610.807	1353.76
CVWWW	-44.856	-618.028	1248.77
LSREF	-44.855	-603.906	1374.05
DCWMD	-44.853	-623.931	1249.69
CEWDE	-44.845	-609.628	1224.69
VVQCN	-44.843	-607.068	1098.71
LLWLW	-44.822	-614.021	1264.86
QYYME	-44.81	-632.726	1233.24
YVNCK	-44.807	-617.784	1278.43
NTCMG	-44.801	-627.066	1208.35
YLMKQ	-44.775	-612.192	1453.02
HNWWK	-44.77	-618.727	1399.77
YLVKW	-44.762	-607.395	1452.88
MWAHK	-44.759	-601.206	1441.9
MQCEG	-44.734	-629.948	1256.73
FLMPK	-44.732	-617.819	1232.18
IFFIK	-44.725	-628.941	1273.27
MRKWN	-44.714	-622.312	1372.33
PPCYW	-44.703	-623.651	1235.7
RFFNQ	-44.691	-616.615	1413.94
SWYAD	-44.691	-615.826	1274.75
YMCVG	-44.673	-617.778	1198.17
RAQMF	-44.671	-632.016	1327.42
VFMTW	-44.648	-615.219	1293.52
MCYCR	-44.636	-595.528	1360.58
ITEFL	-44.602	-626.669	1243.79
MWQEG	-44.594	-620.998	1354.64
DDFFD	-44.579	-638.66	1182.95
FHNDC	-44.579	-621.172	1200.76
AKNLI	-44.578	-617.709	1127.47
FSFAV	-44.571	-616.545	1146.21
NCLRR	-44.534	-620.351	1393.28
CEFWM	-44.533	-622.411	1402.01
WSYRL	-44.51	-608.474	1484.39
EAEMH	-44.502	-633.288	1143.77
WPWRY	-44.465	-601.987	1490.32
RHPIL	-44.459	-629.068	1317.27
CNHII	-44.452	-627.099	1311.43
EEWKM	-44.45	-619.515	1239.71
FILHQ	-44.45	-620.909	1256.52
LFWPV	-44.425	-633.894	1236.92
WQVIP	-44.408	-608.25	1294.76
WLGML	-44.386	-626.127	1364.24
VNCAV	-44.379	-623.256	1061.73
ILNCQ	-44.373	-608.979	1311.84
QPWTD	-44.368	-594.72	1255.11
LVPWI	-44.351	-613.938	1230.95
IYSRQ	-44.342	-622.965	1359.51
MYLHC	-44.338	-624.979	1207.68
FERWY	-44.329	-602.632	1439.3
MPRFK	-44.327	-624.459	1378.39
AKQWS	-44.315	-615.68	1247.18
DCVLY	-44.29	-611.926	1175.92
IILLK	-44.282	-608.911	1239.01
GWVFT	-44.28	-620.622	1134.6
FDVLY	-44.272	-609.818	1295.95
RYMFV	-44.265	-617.98	1378.72
CLNSM	-44.251	-610.648	1240.91
RHWHK	-44.234	-620.804	1463.2
MFWHE	-44.22	-627.794	1384.72
VDIGK	-44.218	-625.06	1113.84
FFRLY	-44.208	-618.577	1269.73
WMLQH	-44.184	-609.058	1205.61
MELLT	-44.176	-628.031	1171.5
FFCIL	-44.176	-605.455	1298.14
IYPYW	-44.168	-613.574	1387.82
VRCNW	-44.142	-614.47	1394.73
CHKFI	-44.134	-598.086	1305.12
PACFW	-44.131	-614.521	1236.01
VMNHR	-44.124	-619.23	1295.73
MVMWW	-44.119	-575.322	1445.28
WYGRV	-44.1	-592.203	1265.48
LMWVE	-44.087	-608.339	1256.17
YKYVD	-44.081	-574.257	1319.63
PNFFD	-44.077	-598.231	1250.29
TQDKY	-44.064	-636.492	1225.16
MYVGW	-44.05	-615.001	1356.03
TWDIG	-44.044	-637.728	1031.53
YYCFK	-44.027	-627.671	1377.63
CTFLQ	-44.016	-633.586	1260.76
IMIQW	-44.004	-616.755	1321.41
WVGMI	-44.003	-610.935	1238.76
IECCM	-43.998	-620.82	1207.11
RNWIM	-43.995	-624.882	1380.56
VRICW	-43.993	-629.077	1299.98
WEWCA	-43.989	-614.216	1199.06
PAHWE	-43.989	-577.69	1225.9
WSLYI	-43.987	-616.537	1269.24
WCMAD	-43.977	-622.33	1199.03
FMVCF	-43.976	-612.575	1279.62
CHYNG	-43.974	-620.47	1131.45
MFYGY	-43.967	-617.03	1360.15
NAFYP	-43.963	-636.588	1135.1
YIVWC	-43.961	-608.326	1184.11
SWLWK	-43.959	-595.042	1417.86
LFKFK	-43.956	-610.327	1316.72
LDLME	-43.949	-629.037	1340.08
FVWRY	-43.941	-603.67	1512.23
PAYWK	-43.929	-629.969	1355.28
WMHMD	-43.917	-611.764	1390.11
LFMPV	-43.895	-629.505	1145.65
TDLYF	-43.892	-615.417	1272.49
LWLYS	-43.882	-630.207	1308.93
AIFMD	-43.848	-606.979	1270.87
WYWIP	-43.831	-591.735	1392.19
TEYWV	-43.825	-620.473	1298.31
ERMWI	-43.82	-624.474	1434.85
IYEQT	-43.819	-625.384	1322.43
LINIF	-43.813	-606.863	1379.54
WLCVS	-43.807	-625.612	1114.15
DFMAM	-43.796	-628.866	1270.81
NFVWG	-43.789	-617.609	1104.9
NMFCP	-43.779	-603.664	1258.3
EIFWK	-43.769	-632.075	1363.9
TMRRH	-43.768	-601.551	1458.79
IQRVT	-43.768	-630.526	1335.32
HQMQQ	-43.767	-628.269	1320.95
QIDWQ	-43.739	-600.755	1287.84
SLWCA	-43.73	-623.173	1162.95
EFAWL	-43.726	-608.54	1325.49
LIYLW	-43.718	-615.833	1277.82
FCRLL	-43.695	-629.763	1317.88
YHFTD	-43.694	-613.769	1275.23
DWACC	-43.692	-619.915	1091.93
MVQFL	-43.688	-617.745	1255.34
RFHGL	-43.686	-624.581	1195.19
QHYLL	-43.685	-609.993	1365.56
TLVFN	-43.665	-626.125	1222.03
WYHMF	-43.653	-619.311	1324.03
FEHPT	-43.646	-621.552	1208.43
WRWQD	-43.644	-617.811	1368.13
WLIYM	-43.641	-623.285	1238.12
CIQDW	-43.632	-617.502	1214.41
FFFKW	-43.619	-582.433	1388.31
FLWSD	-43.601	-617.56	1187.04
WYAYL	-43.588	-627.084	1386.15
FRCFQ	-43.584	-610.2	1399.84
MHWIA	-43.582	-610.387	1257.94
IVNVE	-43.58	-616.731	1166.45
MLFQV	-43.576	-616.312	1326.59
FWAHL	-43.57	-617.554	1334.84
DWMDM	-43.567	-624.027	1335.13
CTWTW	-43.554	-625.919	1254.96
WLGWL	-43.552	-607.207	1334.07
TWRYI	-43.551	-619.336	1302.34
AWSIA	-43.543	-623.532	1164.92
CAWIQ	-43.54	-616.494	1142
IPYYW	-43.52	-631.967	1249.63
LIVTW	-43.517	-617.488	1387.89
MWTPW	-43.517	-598.684	1291.77
ALEFI	-43.509	-629.152	1294.23
WPMCS	-43.503	-609.809	1218.35
VWICV	-43.496	-610.353	1146.48
PIMCQ	-43.495	-635.374	1257.16
SMYQI	-43.472	-622.065	1397.15
MYDAP	-43.457	-615.644	1136.39
MFWVS	-43.453	-599.046	1116.74
CGCEW	-43.447	-624.029	1221.07
TMIVW	-43.436	-612.099	1282.57
SHWYC	-43.396	-624.456	1267.16
WNTAF	-43.364	-620.141	1164.99
FQMYT	-43.355	-631.742	1344.61
IRLQW	-43.335	-604.229	1401.25
FRHPM	-43.335	-597.859	1322.94
HQWFQ	-43.307	-621.472	1458.24
CMWYT	-43.307	-625.095	1249.57
ALFYQ	-43.28	-616.773	1330.83
YRSLV	-43.272	-614.84	1311.77
MNWTG	-43.269	-620.758	1233.46
IPTCL	-43.269	-612.519	1139.2
LTQIW	-43.26	-594.997	1316.7
HILDY	-43.254	-615.478	1354.8
WVYIN	-43.241	-629.907	1326.47
TLCWW	-43.226	-600.162	1390.31
QRFFD	-43.225	-626.827	1378.94
NEFFH	-43.223	-616.022	1254.06
KLTTM	-43.22	-626.346	1170.51
WGIWF	-43.215	-617.06	1358.96
AAWYI	-43.212	-607.602	1330.11
SNWWL	-43.211	-632.497	1272.86
EHYFA	-43.197	-615.566	1194.62
LTTMW	-43.181	-619.744	1287.46
WHNMN	-43.176	-625.623	1286.34
ELDLF	-43.175	-619.039	1296.56
IFFCD	-43.172	-618.712	1156.03
WNWEN	-43.156	-605.91	1351.77
GFGML	-43.155	-620.562	1151.91
WNHIL	-43.154	-615.657	1524.41
FNWCD	-43.146	-632.146	1263.64
KAVYL	-43.145	-602.133	1264.79
YNTCY	-43.141	-604.892	1194.12
QTQLM	-43.137	-614.518	1221.93
YIYNR	-43.126	-618.463	1136.54
LAFNY	-43.123	-618.559	1226.63
WAWCQ	-43.104	-598.926	1183.62
MILIR	-43.039	-617.693	1354.26
MPHEH	-43.027	-627.528	1252.21
KVWRL	-43.005	-608.707	1442.04
TWIGW	-43.001	-600.847	1191.19
KWYIG	-42.999	-611.384	1365.01
MAPGW	-42.995	-590.143	1252.73
WEYVH	-42.995	-615.834	1301.99
HLSWW	-42.99	-570.276	1583.01
FALQY	-42.985	-620.968	1243.23
ASIVM	-42.949	-626.1	1138.54
DCAVI	-42.915	-636.1	1044.4
QIVCF	-42.909	-614.752	1324.45
FRAGF	-42.908	-611.953	1159.97
WSKHQ	-42.899	-611.934	1211.87
FWFIK	-42.898	-608.86	1364.17
LSVFV	-42.892	-622.494	1219.57
HRHQR	-42.881	-601.72	1475.95
GLELM	-42.869	-623.189	1240.72
YQWHT	-42.854	-610.822	1353.23
YVGDR	-42.848	-606.528	1240.47
IGRLY	-42.842	-597.347	1291.91
FWQWW	-42.809	-620.767	1238.88
MHMSW	-42.791	-599.365	1427.48
WADAM	-42.791	-619.334	1184.32
FWCHI	-42.784	-621.252	1447.87
FKLSW	-42.779	-605.181	1369.22
FYTCF	-42.772	-620.045	1236.44
RHQHF	-42.765	-630.065	1301.1
WKVIF	-42.762	-617.711	1353.93
IVCTH	-42.755	-613.907	1210.39
YWVHN	-42.754	-613.057	1291.85
FVQPE	-42.751	-604.91	1229.74
HIYIQ	-42.747	-622.555	1277.95
WDKDG	-42.738	-616.626	1189.77
CLRDK	-42.727	-618.293	1289.33
QKVAY	-42.723	-625.517	1297.02
LCPFW	-42.718	-609.701	1273.18
LVHWW	-42.713	-601.978	1368.93
TIIIF	-42.705	-613.531	1245.36
WCGLI	-42.69	-626.011	1192.46
DTNFM	-42.685	-640.168	1272.24
TIVHP	-42.676	-623.448	1195.72
TWNWE	-42.671	-609.282	1280.11
AHMTW	-42.648	-627.673	1182.66
VYYAF	-42.646	-602.64	1280.41
MMGQA	-42.644	-607.657	1070.25
HWIMF	-42.641	-591.758	1214.38
FHDVH	-42.637	-616.888	1204.23
HLYFF	-42.621	-608.25	1295.89
WVNHQ	-42.604	-614.483	1452.53
NLPIQ	-42.567	-625.455	1273.11
CGCRF	-42.549	-626.211	1145.79
MPILQ	-42.544	-615.929	1208.54
MKKVL	-42.54	-627.19	1327.91
IWWYP	-42.523	-617.629	1293.22
CVFKP	-42.518	-606.14	1247.03
TITWM	-42.516	-610.399	1252.58
QIQLK	-42.497	-618.694	1210.25
NMKLM	-42.465	-608.86	1281.6
MQLDQ	-42.458	-612.543	1355.54
LHYWC	-42.454	-615.765	1332.76
WNDLD	-42.436	-620.29	1166.91
FSFFL	-42.436	-611.308	1282.66
WMGNS	-42.422	-611.169	1145.22
FKLYR	-42.413	-616.602	1390.24
SFWWA	-42.409	-625.677	1174.36
ICHCM	-42.402	-613.793	1144.13
LAQMM	-42.401	-613.396	1209.13
NGEFY	-42.4	-624.569	1175.02
CWRQW	-42.388	-617.604	1212.52
CVVIY	-42.382	-629.955	1210.71
MFQIS	-42.38	-613.463	1255.23
LIPQN	-42.379	-621.649	1158.78
CWSFP	-42.377	-618.567	1159.26
FTLCG	-42.367	-616.922	1169.43
DMHNH	-42.36	-626.439	1301.27
YWCYW	-42.348	-625.325	1269.37
IYEAQ	-42.346	-610.404	1360.84
RAWRR	-42.343	-609.328	1383.8
SALLR	-42.332	-637.291	1145.97
YIEAF	-42.331	-612.608	1309.36
IIDQI	-42.32	-616.043	1136.06
VIYNE	-42.316	-617.876	1253.5
IMWLL	-42.308	-619.741	1314.22
LRLPW	-42.307	-623.223	1268.58
EWFIT	-42.307	-607.718	1133.45
IAMIV	-42.306	-608.199	1265.48
YVWPV	-42.302	-581.266	1367.58
FEIIN	-42.294	-616.563	1225.04
WFGHM	-42.29	-604.308	1241.52
LLNLR	-42.289	-607.395	1198.62
DWSKF	-42.287	-600.736	1258.11
FKCWE	-42.278	-594.815	1361.13
DFMVM	-42.275	-623.564	1298.63
ISWLY	-42.274	-617.7	1260.42
FHPLY	-42.268	-575.993	1404.78
PYWFK	-42.267	-611.283	1411.78
INVVY	-42.253	-613.78	1213.19
WDWVR	-42.229	-604.95	1402.96
QMNTF	-42.228	-606.978	1319.51
LRYTD	-42.226	-617.696	1299.21
CVLWI	-42.225	-616.097	1166.34
CPYAH	-42.225	-595.757	1239.09
HWRIH	-42.224	-605.544	1444.66
SGCYW	-42.222	-609.327	1216.06
CQRVQ	-42.217	-631.332	1190.47
HIFIR	-42.217	-618.536	1307.54
HCFFV	-42.206	-621.602	1102.83
KRYDC	-42.199	-632.506	1399.16
CWITF	-42.195	-611.476	1288.91
GFMMP	-42.191	-630.564	1150.09
YWIAM	-42.182	-623.357	1311.1
DTWWW	-42.179	-602.974	1344.71
VVKTV	-42.158	-620.036	1234.37
QYAWN	-42.158	-613.692	1370.16
NMEYD	-42.155	-611.019	1326.91
PMMEY	-42.132	-622.893	1340.13
KIPLH	-42.129	-625.26	1305.24
EKFRQ	-42.12	-614.796	1432.73
FPLIV	-42.119	-604.257	1189.19
MRACL	-42.117	-588.54	1283.91
AGVCI	-42.112	-618.758	1008
LIAFF	-42.11	-610.508	1281.83
FYMNY	-42.101	-595.865	1295.71
TLWRG	-42.093	-608.802	1377.55
TETWL	-42.092	-615.484	1264.66
YYQEL	-42.087	-598.492	1409.99
QQKYW	-42.082	-623.789	1348.66
ATFHT	-42.079	-618.971	1186.06
MYIFN	-42.078	-612.964	1212.81
TWERV	-42.074	-581.349	1335.04
DKMLF	-42.072	-632.201	1233.68
VLVQD	-42.066	-625.958	1023.48
AVFSL	-42.066	-627.471	1144.94
LLTDD	-42.058	-601.929	1181.4
YDPWY	-42.055	-595.354	1366.66
ECVWM	-42.054	-625.275	1225.7
WLVIS	-42.052	-621.858	1211.52
AMIWR	-42.044	-599.906	1392.54
VQMKQ	-42.04	-611.805	1313.92
WHEWD	-42.039	-618.674	1147.1
VWETY	-42.029	-614.594	1313
FPEVT	-42.025	-609.789	1178.17
IDRCW	-42.016	-609.901	1293.97
SRRWH	-42.002	-606.699	1232.6
FCQIC	-42	-622.753	1249.48
CFKIA	-41.999	-608.605	1178.22
FHLTA	-41.995	-592.359	1258.32
TKIYA	-41.994	-626.201	1231.9
GVFNY	-41.99	-608.421	1306.85
VLSYY	-41.988	-611.261	1298.02
VFWYN	-41.973	-597.781	1286.64
DHFQW	-41.961	-633.706	1221.06
CCDMC	-41.961	-629.167	1117.46
AFKAF	-41.95	-616.488	1202.42
FGAFF	-41.942	-589.895	1084.67
QTWEH	-41.94	-624.491	1280.46
HHWFF	-41.939	-602.881	1461.86
VANCY	-41.932	-616.684	1131.43
YVEEY	-41.922	-611.122	1471.31
LCLMN	-41.897	-617.633	1232.26
FRNWM	-41.895	-608.896	1367.38
WETFM	-41.894	-623.334	1170.52
VMYWS	-41.878	-620.903	1219.7
SYRYV	-41.873	-616.876	1426.4
WVIQT	-41.87	-613.144	1366.71
LFKWH	-41.869	-619.3	1290.72
YWDHA	-41.869	-628.651	1362
YHFAR	-41.856	-604.224	1357.78
RNLFL	-41.852	-622.828	1346.85
YLHYY	-41.852	-607.113	1424.79
VNSVL	-41.838	-627.487	1168.49
FTYWF	-41.835	-617.396	1287.94
FGCCC	-41.826	-595.087	1097.59
KWWFF	-41.825	-581.95	1564.63
LIWLG	-41.818	-617.621	1181.82
LCFWR	-41.816	-606.756	1328.52
IWIVF	-41.814	-621.863	1287.33
VYWIV	-41.812	-620.031	1357.11
TFMAL	-41.799	-630.219	1143.55
HAIWN	-41.792	-624.417	1145.69
MHIAK	-41.782	-635.935	1221.02
MTQTM	-41.782	-639.367	1231.22
HMMPI	-41.78	-614.253	1196.09
DYWIY	-41.779	-621.716	1318.02
MFIPT	-41.775	-617.075	1210.1
GHMWV	-41.763	-612.58	1320.93
MLMPA	-41.763	-628.348	1200.55
VIWPF	-41.75	-589.888	1169.43
WNQPY	-41.74	-629.698	1344.54
CWLVL	-41.734	-618.459	1225.68
WMMVI	-41.73	-622.324	1314.99
NWWHM	-41.729	-590.186	1363.9
ANMFW	-41.725	-592.93	1214.94
NWERF	-41.722	-606.333	1320.43
LYKWN	-41.716	-614.446	1306.88
LRCNL	-41.71	-609.163	1353.87
LILEM	-41.704	-608.763	1282.23
HDWCN	-41.698	-595.564	1147.31
GWFFA	-41.693	-611.576	1118.76
AEDIY	-41.686	-632.532	1162.29
YVQMI	-41.685	-616.051	1296.14
VWIFR	-41.68	-616.173	1308.04
FFLEC	-41.679	-618.181	1336.19
VICWE	-41.678	-627.623	1106.63
WVTWW	-41.675	-612.212	1376.65
WNSAL	-41.664	-598.013	1326.27
SFNYI	-41.65	-604.007	1263.49
CWRMK	-41.649	-604.343	1466.75
WCMTR	-41.646	-628.213	1223.91
QLFTV	-41.644	-596.191	1226.23
HLWFT	-41.64	-619.59	1298.29
DVWGK	-41.638	-615.758	1210.4
AWEFQ	-41.636	-601.835	1236.74
RCFMW	-41.632	-609.926	1342.4
LVIAF	-41.631	-623.762	1156.11
DLNWN	-41.625	-619.222	1284.77
RAMTA	-41.62	-615.369	996.526
ERMQY	-41.62	-586.106	1296.48
FTWTL	-41.616	-616.274	1139.99
AWWFW	-41.614	-609.619	1439.27
GWLIR	-41.614	-609.098	1243.68
TKMVF	-41.604	-615.978	1226.9
VKVYT	-41.604	-641.36	1075.74
KTWVV	-41.601	-600.506	1173.01
FMREC	-41.591	-617.113	1130.63
MWLMG	-41.586	-621.312	1279.71
HAIMA	-41.581	-627.503	1091.14
WQSAW	-41.581	-601.538	1304.2
VWFYP	-41.577	-619.407	1238.7
VHFEW	-41.569	-607.084	1211.61
ILHLL	-41.565	-600.373	1373.07
DLLML	-41.548	-591.488	1214.57
LLDVL	-41.539	-598.773	1066.55
HLQWR	-41.535	-604.055	1441.03
VTMYT	-41.532	-605.636	1185.61
IEIFS	-41.528	-631.348	1228.71
NCRYQ	-41.524	-626.245	1325.42
CIGQW	-41.524	-631.245	1319.94
MYPLD	-41.521	-615.869	1350.39
ECIII	-41.513	-622.068	1126.43
WIRWV	-41.503	-617.911	1439.53
VDRWW	-41.49	-591.848	1382.69
AYSWI	-41.487	-634.193	1235.18
IWWDV	-41.476	-626.579	1395.74
CMEMM	-41.465	-607.415	1295.78
QKLDA	-41.462	-622.923	1200.36
WMQHW	-41.457	-619.041	1424.09
MQYTC	-41.451	-604.535	1317.39
KRYYA	-41.431	-634.353	1335.79
CPIFL	-41.414	-612.798	1170.46
VRYPV	-41.413	-618.442	1279.89
FWWQG	-41.404	-616.932	1302.54
CVDHF	-41.402	-633.849	1215.11
QWNSY	-41.397	-630.592	1401.63
MLIMI	-41.395	-593.881	1317.22
KWQLV	-41.393	-611.14	1460.54
VYSLY	-41.388	-615.821	1254.59
TDWPN	-41.384	-636.491	1077.72
CDLDA	-41.38	-619.515	1000.96
YRQWQ	-41.38	-603.983	1405.25
WYFPI	-41.378	-611.685	1202.7
MCLSA	-41.367	-619.618	1115.45
MVVKG	-41.366	-629.532	1177.6
FFIFY	-41.353	-611.852	1255.38
FKTFK	-41.351	-609.488	1215.77
FSLKC	-41.35	-604.72	1213.64
FIFIQ	-41.347	-606.489	1302.87
LRLIA	-41.346	-625.585	1397.72
VEIQM	-41.342	-616.392	1118.74
FKCLC	-41.338	-610.78	1271.53
MVWYF	-41.338	-617.867	1374.44
YILAF	-41.334	-605.398	1385.77
WYWKV	-41.334	-580.691	1433.19
FSWCA	-41.331	-605.21	1302.28
MMKMG	-41.33	-613.855	1369.62
ATDWY	-41.322	-621.204	1297.66
LYYDV	-41.307	-616.322	1245.55
ALDIM	-41.304	-600.801	1159
IDMEY	-41.302	-612.936	1290.83
CPVRI	-41.297	-594.173	1193.09
TFWDL	-41.289	-620.878	1217.51
VHHVL	-41.281	-621.693	1219.27
AVYAF	-41.28	-626.748	1184.42
INELW	-41.279	-628.064	1356.26
YWQGT	-41.275	-617.997	1206.7
TDCFY	-41.273	-631.169	1161.79
TAYIV	-41.265	-604.231	1181.64
CGNWM	-41.262	-621.785	1301.82
LDWMI	-41.251	-618.969	1327.1
MLQGH	-41.25	-617.318	1219.53
GADLD	-41.239	-626.054	1032.25
PWFWP	-41.235	-613.806	1309.23
DWHII	-41.23	-625.696	1278.88
FMQLH	-41.226	-613.356	1251.64
WIGPC	-41.225	-634.336	1203.95
YEKLQ	-41.204	-604.429	1329.76
LGWIC	-41.198	-603.648	1247.83
FGNRF	-41.196	-610.501	1250.73
CTRIQ	-41.196	-604.828	1303.8
FMMGA	-41.18	-634.964	1064.25
FSLMH	-41.174	-603.072	1215.09
WDGLV	-41.168	-606.622	1353.15
QWPWW	-41.161	-603.207	1504.36
AMIEN	-41.161	-618.222	1189.66
TDLFC	-41.158	-621.918	1284.47
CWRAP	-41.158	-616.686	1255.32
SWYRY	-41.157	-632.682	1520.05
IMCYS	-41.154	-609.949	1186.6
SHAIH	-41.146	-630.807	1201.33
IMTIS	-41.145	-627.693	1117.66
VFLME	-41.138	-607.55	1373.1
HMMNH	-41.132	-607.546	1345.81
FSMCF	-41.125	-607.653	1071.44
KQDNL	-41.121	-588.387	1236.86
YALEV	-41.118	-617.89	1082.06
YVAMQ	-41.116	-609.798	1125.75
NLYCI	-41.116	-624.03	1281.23
LWFGM	-41.11	-630.424	1349.57
WNMWW	-41.106	-612.786	1371.86
CRYDI	-41.106	-632.292	1224.83
WHMMI	-41.104	-633.5	1335.47
LANVI	-41.101	-616.129	1058.15
YDRWV	-41.1	-609.415	1356.53
FQIAH	-41.094	-610.623	1249.63
IYGQY	-41.087	-612.697	1408.35
QRLRM	-41.081	-601.791	1493.38
WEGPL	-41.079	-622.437	1176.22
WYGIM	-41.077	-619.055	1272.41
WQHYV	-41.062	-612.432	1306.61
NLRYI	-41.062	-597.14	1308.47
VKWWW	-41.053	-576.329	1400
EIWQM	-41.049	-616.644	1364.73
WPKIF	-41.034	-607.811	1366.15
RTLLQ	-41.026	-590.578	1237.09
EYCQL	-41.025	-614.603	1296.76
MTRIA	-41.018	-601.426	1318.12
MAMFW	-41.014	-608.21	1132.65
GSLTL	-41.013	-624.287	979.054
LMVWQ	-41.012	-624.443	1387.6
FAWHE	-41.009	-589.154	1180.42
MDWLK	-41.007	-614.996	1193.52
ALWAR	-41.006	-616.062	1203.77
SSWCW	-41.003	-625.041	1192.01
EYNHG	-41.003	-608.103	1197.87
LVRQM	-41.001	-597.872	1323.68
SIYQY	-41	-622.53	1243.33
VELPL	-40.999	-626.708	1067.68
TIAVI	-40.996	-624.774	1054.25
FTIHP	-40.989	-611.831	1111.61
LMVIL	-40.979	-619.615	1295.51
LGTVF	-40.979	-623.259	1150.63
LQWVC	-40.977	-613.18	1301.24
FKIMQ	-40.975	-630.209	1378.13
LFHLK	-40.971	-619.62	1287.93
MWFLQ	-40.971	-625.296	1223.71
PNDFF	-40.962	-639.133	1190.5
YYQCG	-40.955	-631.506	1126.36
FPMWC	-40.953	-594.008	1282.44
CEPNW	-40.952	-613.043	1289.8
RVIDN	-40.952	-616.305	1176.41
PHLHV	-40.95	-621.155	1162.13
WHWEG	-40.95	-621.126	1185.48
PWFEK	-40.949	-628.105	1423.27
IEWPM	-40.949	-626.842	1167.02
PGQWW	-40.948	-620.904	1307.09
KLLII	-40.947	-603.039	1264.16
WNFRQ	-40.946	-595.445	1300.76
WFERS	-40.94	-604.42	1354.17
GCWMY	-40.934	-620.245	1122.56
VHRWE	-40.934	-588.796	1373.56
WKWRI	-40.929	-616.574	1408.83
FAHFE	-40.929	-620.493	1266.07
YNTMK	-40.929	-621.008	1277.78
FQYWM	-40.928	-603.567	1384.74
QDADC	-40.924	-621.164	1052.67
WICHI	-40.901	-606.141	1255.24
RIYFG	-40.899	-580.749	1273.24
TNIHD	-40.899	-614.102	1135.3
AFGVS	-40.884	-621.317	1027
VIIWT	-40.883	-598.981	1171.64
HICTA	-40.881	-617.665	1133.39
WHNWS	-40.88	-625.964	1515.68
MPLDR	-40.878	-602.965	1169.84
VYWWW	-40.872	-601.579	1335.86
YHVYR	-40.862	-614.666	1261.34
KMFKV	-40.857	-614.799	1496.36
LHAYK	-40.855	-604.445	1179.86
REAFC	-40.854	-595.599	1163.2
WRRYW	-40.849	-605.572	1462.02
WELFP	-40.849	-617.986	1178.28
GFGMD	-40.845	-630.799	1097.38
GFYKF	-40.843	-626.241	1155.59
EMCVL	-40.842	-610.329	1289.27
TAVYK	-40.84	-618.597	1254.72
MKVDI	-40.838	-603.489	1216.94
KRFVI	-40.828	-592.801	1412.42
LLFLR	-40.807	-587.645	1297.22
EFGWF	-40.791	-590.432	1276.18
FELIG	-40.79	-622.774	1099.58
HWYTC	-40.79	-610.417	1307.06
RQTQM	-40.788	-598.563	1404.09
EEVGL	-40.784	-607.918	1167.82
VIKVS	-40.783	-620.043	1233.14
VAAMQ	-40.777	-612.392	1026.17
YQVGQ	-40.769	-617.45	1048.55
QNWFI	-40.759	-619.847	1315.66
FTRID	-40.754	-623.376	1244.91
HLNYH	-40.754	-595.573	1410.71
YNEWE	-40.745	-605.899	1336.54
VDGMT	-40.744	-627.037	1108.85
QVIQQ	-40.734	-607.412	1125.21
CCLAY	-40.725	-619.182	1055.35
NCIII	-40.724	-606.144	1216.1
WFYIK	-40.722	-601.71	1335.09
QRYYW	-40.721	-621.207	1318.13
QFRFT	-40.717	-606.472	1276.63
LQHFH	-40.71	-600.056	1312.94
SWFMT	-40.71	-595.735	1409.09
QSGLY	-40.703	-631.272	999.459
WPHLA	-40.701	-605.332	1168.43
LVVLV	-40.692	-613.639	1131.6
SNKYY	-40.692	-608.204	1354.33
WTLPN	-40.687	-616.219	1199.48
WVAEL	-40.687	-610.943	1124.38
FTKSY	-40.686	-610.97	1181.52
SMMYL	-40.684	-624.36	1284.36
YMYLD	-40.681	-630.492	1308.17
AGCNL	-40.678	-634.783	1084.69
WMIHH	-40.667	-605.876	1289.47
IHIYW	-40.665	-608.705	1471.86
IEFMI	-40.662	-620.823	1301.16
IQCLG	-40.662	-614.876	1136.76
RQPIW	-40.661	-616.139	1393.87
MFFGK	-40.66	-618.379	1261.17
AWGYW	-40.659	-608.563	1136.98
HHLQD	-40.649	-629.313	1272.1
FELIP	-40.643	-615.959	1216.7
KQEWV	-40.642	-601.238	1347.39
MIWHN	-40.641	-594.316	1258.89
ENYMF	-40.639	-619.592	1359.45
PVILC	-40.631	-619.1	1185.35
STQFP	-40.631	-630.158	1132.83
QMQVF	-40.622	-615.359	1322.1
SLEFH	-40.614	-604.168	1130.18
ISMDW	-40.61	-611.406	1156.6
WYVWG	-40.609	-622.344	1254.37
GHYVQ	-40.608	-602.389	1147.24
KLDDS	-40.602	-619.773	1193.44
NPRYI	-40.601	-608.039	1347.56
FTWFE	-40.592	-622.609	1400.11
RFHII	-40.591	-630.258	1147.11
MFLEQ	-40.584	-624.414	1295.03
IPFQM	-40.58	-609.865	1275.58
WKHIW	-40.576	-599.356	1493.02
VYIMW	-40.567	-610.349	1377.8
FQFPE	-40.556	-596.76	1378.06
GFALW	-40.556	-626.371	1168.59
VLVPS	-40.555	-615.735	984.746
LMINP	-40.555	-631.361	1132.84
YHHAI	-40.555	-609.932	1215.66
HMVLV	-40.554	-612.104	1226.89
VQYPV	-40.539	-625.987	1189.38
CAIWH	-40.534	-606.485	1246.28
QGWWN	-40.529	-631.434	1247.31
RCIDF	-40.527	-599.683	1390.53
AHTPF	-40.522	-637.769	1270.49
MITWN	-40.517	-613.441	1367.07
CAIYA	-40.509	-625.399	1109.22
FTMTD	-40.504	-624.732	1078.64
MGWFH	-40.502	-628.75	1203.56
AWHRS	-40.499	-634.79	1258.62
HAVFP	-40.498	-602.102	1092.27
FDWWN	-40.493	-614.509	1387.16
LDGFW	-40.492	-623.364	1108.43
ICWLQ	-40.479	-628.329	1299.31
FVNLT	-40.477	-609.586	1248.67
FCDLR	-40.471	-610.264	1271.3
ITMMF	-40.47	-623.579	1271.48
HINNR	-40.467	-595.642	1323.15
YFMAQ	-40.461	-599.148	1227.05
FCNHY	-40.455	-611.562	1249.64
FIIEW	-40.455	-619.476	1282.92
CCVKL	-40.446	-607.696	1225.18
YEYYF	-40.443	-608.367	1323.67
WLFYD	-40.442	-621.07	1342.98
TWCFK	-40.44	-610.428	1238.39
IAFYA	-40.439	-619.295	1161.14
MPHYF	-40.439	-606.078	1238.84
TSDAM	-40.437	-629.764	1146.51
IMWWC	-40.437	-568.525	1351.85
RRHEE	-40.433	-616.884	1475.03
TPMVM	-40.432	-599.96	1184.28
LFEAM	-40.422	-606.366	1264.6
HVYQH	-40.416	-616.277	1443.81
LFSEN	-40.414	-624.617	1163.09
LIYAC	-40.397	-594.502	1129.41
RWFKY	-40.395	-617.324	1401.33
QWLHL	-40.386	-607.597	1289.06
MWRAA	-40.385	-621.947	1253.07
LCFSW	-40.38	-617.684	1179.42
IVAYV	-40.378	-621.39	1138.47
RCCLM	-40.376	-608.633	1261.89
GWDKC	-40.365	-598.011	1108.19
MYIHE	-40.359	-613.148	1241.76
PITWM	-40.354	-621.485	1234.42
IFCRG	-40.354	-619.878	1251.62
CMCEI	-40.351	-605.419	1242.55
CWVAL	-40.349	-623.521	1181.86
DTCYL	-40.334	-621.348	1184.79
DLRFP	-40.333	-606.474	1217.1
HFRDC	-40.333	-599.393	1238.08
YVRCV	-40.331	-604.701	1217.14
LSWWP	-40.331	-611.523	1118.04
WVKRS	-40.33	-620.959	1363.34
FMHLP	-40.33	-625.712	1229.44
PNKQW	-40.328	-590.138	1430.39
GSLQY	-40.324	-628.558	1211.53
SVMWV	-40.32	-620.052	1255.36
SWWQK	-40.315	-612.772	1262.49
FTFQL	-40.315	-621.857	1298.43
HYVEH	-40.307	-632.41	1336.69
QYHYV	-40.307	-619.048	1396.01
LYQIP	-40.304	-611.204	1117.17
NYKFR	-40.302	-620.412	1416.3
TVPIW	-40.297	-596.784	1114.93
LVEYK	-40.295	-620.003	1250.32
MWWMN	-40.294	-609.924	1308.42
IIAPD	-40.288	-605.405	1100.8
YWPYF	-40.281	-583.642	1365.06
KLNRE	-40.275	-625.521	1316.62
VVVSW	-40.275	-599.334	1182.26
MWDGV	-40.274	-626.742	1258.33
TQYRC	-40.271	-611.359	1372.74
LEYWY	-40.264	-596.35	1356.31
MLTWH	-40.26	-609.123	1289.09
EFITW	-40.238	-607.125	1318.66
DMNYH	-40.232	-596.769	1335.03
MGCYC	-40.232	-613.119	1126.49
VFIGD	-40.229	-617.166	1200.65
QRPMK	-40.226	-591.935	1448.25
IFTWS	-40.225	-620.214	1085.55
QFILH	-40.21	-609.096	1338.36
TLEGT	-40.206	-617.324	1134.95
DNLWQ	-40.204	-606.527	1348.68
QFLKY	-40.189	-621.434	1268.22
YNNLS	-40.187	-642.558	1268.87
HHEDM	-40.181	-613.032	1241.48
MVQDM	-40.178	-618.621	1236.1
LRELK	-40.174	-611.65	1289.85
LDHIN	-40.171	-619.694	1245.48
FRRQN	-40.17	-601.543	1322.98
YQPPT	-40.169	-621.445	1232.67
QASWE	-40.158	-623.361	1296.42
MLDLI	-40.158	-612.3	1242.91
CRFNL	-40.153	-606.006	1181.56
TITQM	-40.148	-629.775	1118.94
SAQWV	-40.147	-619.604	1186.67
YMAQE	-40.146	-611.705	1202.62
DVYLF	-40.142	-595.121	1346.61
GGDLY	-40.137	-613.445	1085.73
DIMFH	-40.13	-615.214	1163.55
HWLWA	-40.127	-632.415	1276.77
KLWPL	-40.125	-616.778	1243.2
TQLMI	-40.124	-628.921	1173.02
CQVCH	-40.116	-622.665	1209.09
DSMRH	-40.115	-624.669	1293.29
AIWIG	-40.114	-629.645	1110.77
KILWY	-40.113	-614.013	1321.43
CIWHK	-40.112	-617.638	1403.9
DSLWW	-40.103	-593.601	1338.64
MVKIT	-40.101	-618.816	1261.46
VMHTY	-40.099	-609.521	1307.04
IYRPP	-40.097	-604.153	1281.09
FMCSM	-40.09	-625.429	1064.5
FACCC	-40.089	-617.746	945.674
LQCQF	-40.088	-592.994	1282.59
QHFWP	-40.088	-611.38	1392.71
HHESM	-40.079	-630.956	1088.31
WLELR	-40.074	-621.226	1367.22
LELQS	-40.074	-603.679	1195.04
EIWRE	-40.071	-591.727	1428.82
AWEGF	-40.065	-624.736	1066.19
DCQRA	-40.061	-625.637	1207.24
FVIVY	-40.054	-620.171	1312.39
PCMFL	-40.051	-601.187	1240.16
WQDHF	-40.05	-619.185	1396.24
RQTCY	-40.049	-625.144	1296.89
CPHYL	-40.048	-622.837	1195.89
FPLRY	-40.047	-610.455	1224.75
WGKTF	-40.037	-614.314	1298.89
GSKIY	-40.03	-628.816	1168.22
QMWSR	-40.029	-612.206	1477.27
MWEVG	-40.026	-625.845	1242.29
KKIYF	-40.017	-622.169	1347.17
WKYVS	-40.015	-602.067	1211.43
PWWHG	-40.015	-622.601	1263.76
FTVIL	-40.01	-626.421	1184.06
LEHMQ	-40.007	-590.565	1301.85
HNWDL	-40.006	-609.678	1171.47
IMQMK	-40.005	-632.7	1242.88
PMYVF	-39.997	-628.094	1089.67
MWFKT	-39.988	-601.748	1259.3
AIDPQ	-39.974	-630.067	1026.35
LFMGK	-39.97	-604.499	1266.66
IFPTC	-39.969	-623.688	1186.25
WILDA	-39.955	-613.9	1154.86
TGVQM	-39.952	-622.845	1055.48
EMEEL	-39.951	-594.418	1344.91
WMEVK	-39.944	-598.207	1371.45
INRTP	-39.942	-613.005	1310.09
GCLMW	-39.942	-618.874	1155.52
VAMIL	-39.941	-628.13	1138.35
DFYHT	-39.939	-610.685	1273.61
PQYLA	-39.938	-611.812	1159.71
FPRWD	-39.931	-604.307	1276.52
IQYMY	-39.928	-614.169	1211.12
MSMVW	-39.927	-627.368	1367.75
WLNDG	-39.925	-625.798	1146.39
TLAWT	-39.924	-625.958	1186.22
YPTHW	-39.922	-613.192	1375.73
CWWWD	-39.922	-610.415	1336.64
FWQMT	-39.913	-612.635	1363.54
WNVFC	-39.91	-612.424	1271.31
YAFCR	-39.907	-604.048	1265.85
VDLDD	-39.897	-621.763	1077.23
TIEWF	-39.89	-628.183	1318.52
YDYAH	-39.888	-609.852	1290.22
YFMIF	-39.887	-606.431	1241.93
TMTQN	-39.887	-609.872	1189.98
CCYAW	-39.887	-606	1215.06
ITCQS	-39.884	-632.204	1037.6
RLPLT	-39.881	-623.679	1255.18
TRIGL	-39.873	-613.739	1259.79
TAMIM	-39.871	-621.539	1163.26
RERKD	-39.87	-593.909	1398.97
NWFCD	-39.86	-605.944	1341.86
YIYPM	-39.86	-624.391	1063.75
RTHSL	-39.859	-616.24	1199.24
WYLMK	-39.859	-588.646	1431.31
DIMIW	-39.855	-617.711	1008.21
NMCFW	-39.854	-611.918	1274.81
HMWYG	-39.847	-607.577	1204.72
FMRMA	-39.838	-592.333	1348.97
LMNTV	-39.836	-609.006	1190.9
FPFHN	-39.834	-624.245	1241.69
IMMST	-39.83	-627.082	1245.53
CWNAF	-39.825	-600.469	1207.87
RRMLD	-39.822	-606.374	1317.78
VLIGM	-39.818	-608.41	1249.81
VRYTV	-39.816	-625.062	1202.77
QQYLH	-39.808	-630.133	1211.11
WDFKS	-39.798	-599.44	1315.57
WQWIQ	-39.793	-617.581	1162.75
HDYIF	-39.792	-615.085	1350.6
VIQVQ	-39.791	-612.628	1208.38
FQNAL	-39.782	-611.625	1125.14
INMTC	-39.779	-620.115	1159.08
KQVEC	-39.764	-619.762	1209.04
WKYMM	-39.761	-618.344	1562.42
QAMFM	-39.76	-625.457	1283.51
HLDTY	-39.759	-631.325	1236.75
HWAGV	-39.756	-632.568	1068.68
KWSWS	-39.744	-616.347	1192.69
WWAHR	-39.744	-612.349	1327.65
MHWCM	-39.741	-614.468	1257.97
WEMRQ	-39.737	-582.089	1397.31
HFMPI	-39.736	-617.683	1289.77
HWVCY	-39.719	-604.856	1259.09
MLSIM	-39.71	-618.328	1065.09
MVITH	-39.71	-630.562	1092.99
CFDMQ	-39.703	-592.151	1259.44
SWLCM	-39.698	-629.711	1114.84
FYNHE	-39.691	-596.299	1482.96
VGFQS	-39.688	-628.363	1153.93
LWLES	-39.674	-612.751	1344.24
IWTRM	-39.673	-612.876	1195.84
ISIFW	-39.666	-604.007	1174.71
KIYIY	-39.665	-607.762	1271.53
WEGRF	-39.664	-608.313	1320.2
HHVTQ	-39.657	-628.791	1282.04
IFFHE	-39.646	-615.061	1274.19
HIKCF	-39.644	-606.607	1215.97
DWCDL	-39.643	-589.553	1277.69
CWWRV	-39.643	-614.664	1381.63
HDVFM	-39.633	-600.688	1320.19
MQHCI	-39.629	-615.297	1323.62
WTTWR	-39.627	-621.98	1408.81
CLCST	-39.623	-601.809	1132.38
HAMTH	-39.62	-625.351	1178.45
TLPRL	-39.619	-607.415	1283.9
FTMGN	-39.617	-615.834	1151.45
CHWKF	-39.616	-610.888	1414.5
HMMRY	-39.616	-596.648	1433.77
EGMNY	-39.61	-596.012	1281.79
LLHAQ	-39.61	-612.119	1180.91
YGMDI	-39.609	-623.885	1064.13
MCRTQ	-39.609	-599.695	1355.08
KQIWM	-39.604	-613.875	1360.32
IQIKY	-39.604	-603.783	1345.62
PCSWM	-39.603	-615.992	1242.7
LWHVF	-39.6	-610.035	1322.69
KWQVE	-39.592	-600.91	1323.77
CLRRH	-39.584	-591.516	1430.02
MMTHE	-39.581	-615.483	1292.37
CWWII	-39.58	-590.048	1310.11
FHHID	-39.574	-621.625	1272.11
EEPHY	-39.571	-617.417	1333.28
FWTIE	-39.565	-622.026	1110.13
LLHFK	-39.561	-633.848	1279.53
NFWNK	-39.558	-604.042	1348.96
DQFMM	-39.552	-605.07	1268.99
ACSMK	-39.55	-621.769	1057.54
FYYCH	-39.55	-594.365	1192.21
PRGYT	-39.549	-613.795	1161.38
YFMST	-39.548	-616.249	1184.27
QNVKL	-39.547	-623.793	1280.37
MRVNI	-39.546	-611.487	1284.88
EMYTT	-39.541	-606.371	1279.67
FKDGC	-39.54	-620.099	1081.53
MSWYY	-39.531	-611.492	1300.76
YDEWE	-39.53	-596.762	1427.96
EVMMQ	-39.526	-622.287	1201.76
MERAY	-39.517	-608.081	1296.99
SFQNQ	-39.515	-620.07	1217.17
IVKMD	-39.513	-618.255	1198.46
NINWE	-39.509	-606.409	1296.13
LFWIT	-39.499	-595.532	1267.8
IIPWF	-39.497	-596.967	1287.8
LLNAM	-39.49	-625.862	1200.4
WVGFF	-39.487	-623.521	1244.46
LMYGY	-39.484	-621.23	1208.14
NAWWY	-39.482	-601.481	1403.12
LSVKT	-39.48	-606.053	1169.19
KMFCV	-39.478	-628.536	1360.47
ALDYA	-39.468	-611.411	1109.98
WFVIE	-39.467	-594.222	1111.6
YYYYP	-39.463	-624.739	1337.44
YCLPM	-39.461	-620.192	1143.99
NFPLA	-39.46	-609.586	1098.84
AICVR	-39.453	-622.409	1117.1
FVTYA	-39.449	-594.405	1135.47
FSISW	-39.44	-614.697	1336.78
MKEEW	-39.419	-591.965	1445.36
LKDIR	-39.41	-615.834	1190.81
KWAME	-39.409	-624.04	1126.47
WATFT	-39.402	-630.086	1236.71
FRHWV	-39.401	-614.284	1357.99
YAIMV	-39.401	-601.102	1158.15
FYNEL	-39.4	-594.904	1215.12
FPLSR	-39.395	-615.799	1206.88
FHAGC	-39.391	-630.902	1126.86
FFERF	-39.389	-614.573	1238.49
DNPDL	-39.388	-626.528	1158.05
GYMDQ	-39.384	-623.602	1239.67
MDRWG	-39.376	-623.299	1208.96
WCGFH	-39.374	-607.668	1110.32
LMWKR	-39.364	-598.949	1316.72
VDCLV	-39.361	-607.657	1145.61
MMVVM	-39.345	-606.262	1276.85
SQLHQ	-39.345	-619.301	1276.09
DNVND	-39.34	-629.313	1194.46
FVMAD	-39.34	-608.425	1255.9
HFYVL	-39.334	-601.117	1328.82
WISLH	-39.328	-611.302	1256.35
MDRME	-39.328	-618.717	1253.59
QMNRF	-39.309	-620.622	1386.29
HCYMI	-39.306	-614.626	998.817
VMQGK	-39.293	-609.515	1167.29
GRELW	-39.289	-603.25	1309.28
LPMQI	-39.288	-596.555	1136.08
TAMHN	-39.287	-627.713	1093.77
EMLIG	-39.283	-626.727	1116.59
FVTMH	-39.282	-619.726	1253.27
MVFHD	-39.279	-634.304	1217.03
CGALW	-39.279	-607.92	1036.85
RMKWM	-39.277	-630.386	1394.14
ICTVM	-39.274	-608.49	1074.18
IYGMD	-39.274	-636.19	1138.91
MSIRQ	-39.272	-598.005	1357.2
MLEYP	-39.261	-638.843	1221.5
VFVRM	-39.26	-604.63	1214.09
SWHQM	-39.259	-626.324	1261.97
MYVIL	-39.248	-596.979	1162.05
VYIVI	-39.244	-628.376	1158.74
DCMRR	-39.238	-607.188	1384.19
SFTYC	-39.236	-609.742	1157.21
VGPST	-39.228	-629.784	999.101
FVYIQ	-39.227	-623.959	1317.51
MRKFR	-39.223	-609.537	1357.44
EVYIL	-39.22	-611.297	1406.42
FKKKM	-39.218	-593.525	1409.52
SLFFA	-39.214	-624.084	1160.18
CIANI	-39.21	-633.943	1108.38
QWFHL	-39.208	-621.579	1320.12
WPKWR	-39.203	-602.822	1331.58
WRQVE	-39.2	-613.216	1214.13
RFVQY	-39.197	-610.221	1227.28
YDKIP	-39.197	-602.14	1189.09
LGMTH	-39.195	-621.612	1065.3
SLRMT	-39.192	-618.918	1273.96
HDLWD	-39.186	-596.382	1334.49
WHGPA	-39.185	-640.283	1140.96
NCTFY	-39.18	-615.105	1094.17
IACIK	-39.177	-626.895	1116.63
FRACP	-39.174	-600.11	1177.04
SGFFL	-39.162	-602.694	1191.06
NVTWA	-39.157	-616.1	1235.4
EPWRN	-39.147	-626.817	1207.6
KQCIH	-39.145	-591.16	1331.66
VVWVM	-39.14	-600.154	1166.24
ECIEE	-39.137	-611.619	1336.79
WWDGM	-39.137	-613.877	1330.04
YVYNN	-39.137	-615.155	1278.73
RVLYY	-39.127	-619.649	1241.1
VLRTL	-39.119	-611.482	1292.52
GALVH	-39.117	-612.789	1054.33
FNWHY	-39.117	-620.186	1335.29
LWFHA	-39.112	-614.117	1241.59
RHYQL	-39.11	-623.662	1404.43
YRFSN	-39.106	-607.912	1300.07
MGWQF	-39.1	-620.495	1188.95
YGAWM	-39.1	-628.545	1228.74
NEYFW	-39.098	-617.608	1358.98
LWWWR	-39.093	-609.383	1399
CDRAI	-39.092	-602.487	1220.84
IYIYR	-39.087	-607.395	1345.98
FRNFH	-39.085	-623.164	1395.62
IIWWR	-39.081	-608.698	1243.62
FYWEK	-39.079	-617.196	1146.02
VWFTF	-39.077	-607.671	1221.48
RAFLH	-39.076	-614.925	1272.26
EAMGY	-39.067	-612.76	1095.77
CCHVW	-39.066	-614.965	1229.36
YIKCM	-39.066	-601.611	1118.98
HRMVL	-39.063	-626.401	1192.67
RIRDF	-39.062	-591.876	1396.72
KAQVL	-39.04	-600.41	1258.54
CWFFA	-39.038	-615.843	1328.2
RYRYH	-39.036	-585.402	1352
WKTMS	-39.029	-603.266	1212.98
FWHPY	-39.02	-618.77	1286.94
KHYMR	-39.019	-619.311	1207.93
LNEMW	-39.018	-624.785	1147.13
QIICM	-39.012	-603.86	1099.51
CKFEV	-39.012	-623.581	1132.02
EALCV	-39.011	-612.162	1064.9
MCLSD	-39.004	-642.617	1064.11
RWICY	-39.003	-619.656	1418.73
MYCVQ	-39	-606.898	1304.45
YFHEW	-38.998	-615.46	1344.73
KYHFQ	-38.995	-606.887	1121.07
ALEVN	-38.991	-618.719	1136.63
YTYPD	-38.989	-626.88	1119.29
ICRIM	-38.988	-618.163	1230.18
TYWDT	-38.986	-612.068	1392.45
QFHAF	-38.984	-620.361	1312.89
MPCHW	-38.984	-625.5	1210.86
CEYCW	-38.981	-619.506	1180.59
FYAWM	-38.977	-629.353	1272.57
WWKYN	-38.976	-616.79	1365.31
FVWAV	-38.964	-618.788	1265.91
DKWMY	-38.962	-608.203	1360.8
APRCI	-38.961	-628.59	1229.65
AILAR	-38.961	-632.396	1081.88
RLALC	-38.96	-629.724	1152.41
RCSCD	-38.948	-622.435	1184.75
FTSDQ	-38.947	-619.253	1215.51
ITMGH	-38.945	-608.938	1090.04
IVHGA	-38.94	-612.908	1058.75
LLWWY	-38.936	-622.335	1345.56
ACWSL	-38.935	-613.43	1219.64
WDTQS	-38.934	-590.578	1217.11
CKVWK	-38.931	-617.986	1358.68
QDYQS	-38.931	-618.095	1278.96
KMHRM	-38.923	-622.456	1333.01
MPVEY	-38.921	-621.685	1181.12
WICME	-38.921	-612.653	1286.33
KDWIQ	-38.918	-624.519	1247.42
PFGMW	-38.918	-617.114	1174.49
PRQRY	-38.916	-613.471	1360.7
INLWC	-38.91	-621.006	1246.79
VCMNM	-38.909	-626.06	1152.93
VICDN	-38.905	-559.651	1219.86
IMTVH	-38.904	-627.335	1067.1
AIIWD	-38.89	-609.613	1205.57
RMVHT	-38.889	-615.008	1297.07
HRLMY	-38.888	-577.522	1264.65
DEMTY	-38.888	-605.658	1143.61
IWWEP	-38.887	-603.306	1381.95
KRDNY	-38.887	-610.564	1222.84
FVCHQ	-38.871	-605.061	1302.82
ALWKI	-38.865	-620.933	1232.01
RWGFV	-38.865	-590.302	1427.39
AMNGD	-38.859	-622.062	1028.55
WKENL	-38.858	-622.161	1374.21
NLDHN	-38.852	-632.773	1123.65
IPSHE	-38.852	-622.469	1160.99
IQILN	-38.852	-609.23	1175.59
FFKPV	-38.852	-606.28	1202.83
ACMHR	-38.851	-612.604	1220
RRNLP	-38.845	-606.956	1437.34
LLFKW	-38.845	-598.16	1258.5
LQWTL	-38.844	-605.262	1422.19
PICRL	-38.839	-618.608	1265.61
HMLAD	-38.838	-621.17	1177.99
QIRGY	-38.837	-598.82	1373.78
YEYPF	-38.837	-605.606	1305.41
SVWCF	-38.835	-590.513	1260.45
FEEYS	-38.829	-635.94	1235.71
QIYMD	-38.829	-622.034	1398.79
RVQDF	-38.828	-599.737	1321.82
DLFIV	-38.825	-627.609	1237.78
SMQYH	-38.811	-605.631	1399.59
VEMMP	-38.801	-603.532	1227.42
MIACD	-38.797	-625.686	1149.7
WWNCI	-38.794	-608.662	1278.12
LFVIP	-38.788	-611.099	1031.18
WQIMT	-38.786	-618.841	1399.56
IDWHQ	-38.785	-606.101	1449.85
KWLNE	-38.782	-611.172	1445.36
QLWWV	-38.782	-602.102	1308.22
FRIWT	-38.779	-624.377	1310.62
TQWNK	-38.779	-613.253	1289.26
VVFLQ	-38.777	-627.317	1107.11
AGMNG	-38.775	-638.502	1038.19
YHWSF	-38.774	-623.92	1288.07
ICDFE	-38.772	-615.75	1169.2
CTVPW	-38.766	-611.749	1296.65
CFKMC	-38.764	-604.311	1251.13
YHVMM	-38.764	-616.496	1253.88
NLRWR	-38.755	-596.307	1381.03
FGTQM	-38.754	-609.923	1175.98
LMFQR	-38.75	-619.114	1231.49
YQQVV	-38.745	-622.883	1110.44
CFEVV	-38.74	-611.437	1068.25
WNFQT	-38.74	-628.075	1183.75
DDDLI	-38.739	-638.155	1103.94
EIAED	-38.733	-609.518	1172
SAFTI	-38.733	-608.832	1113.01
YWMYK	-38.727	-621.154	1386.55
WLKHM	-38.725	-608.949	1339.75
RGLMW	-38.72	-603.358	1328.18
FMNQQ	-38.719	-587.471	1187.69
PRMYE	-38.712	-625.432	1303.12
YGDDM	-38.709	-601.729	1221.55
TMLIY	-38.703	-622.601	1111.13
YLLQV	-38.702	-618.264	1337.71
PWLFH	-38.699	-626.918	1305.87
IAPQY	-38.694	-618.861	1252.42
QVELN	-38.693	-611.742	1087.22
FDSMY	-38.69	-632.5	1115.89
IVIYH	-38.689	-618.454	1265.71
RRDIT	-38.688	-616.192	1151.7
WKNQH	-38.687	-605.604	1208.63
HFNYR	-38.684	-611.109	1408.51
DQMTT	-38.684	-639.564	1146.35
TLFGI	-38.682	-622.831	1092.21
WSVTG	-38.679	-601.591	1250.56
VYRGL	-38.677	-613.344	1236.05
NQIKY	-38.676	-618.973	1223.08
EHHIL	-38.673	-623.907	1187.77
LRFEW	-38.665	-615.898	1350.75
WAIWM	-38.657	-613.492	1211.56
MCNMG	-38.655	-622.533	1038.21
RQMLQ	-38.646	-634.645	1122.51
FYDCL	-38.646	-617.621	1117.04
IMRWA	-38.637	-600.743	1351.24
CLGYR	-38.634	-614.001	1221.21
VMWPT	-38.631	-628.364	1174
YRYIN	-38.631	-611.178	1421.29
ANKIE	-38.631	-610.477	1149.56
NLVWR	-38.617	-616.583	1231.42
NPHHW	-38.614	-618.792	1289.18
MFTQY	-38.612	-631.402	1262.57
FNPWI	-38.597	-603.022	1416.72
NMVLH	-38.595	-600.54	1234.97
TSIRW	-38.594	-600.487	1335.7
CIARE	-38.59	-620.191	1167.41
MYEDF	-38.587	-619.63	1109.09
MQHCQ	-38.586	-597.422	1227.43
AMDRL	-38.581	-614.579	1273
WPAQL	-38.58	-607.291	1228.22
IRLWI	-38.58	-624.001	1232.83
YEWQL	-38.576	-592.287	1389.21
CFTKD	-38.572	-598.524	1223.2
WIREN	-38.561	-615.253	1297.06
FLADF	-38.551	-607.907	1194.81
WTFWG	-38.551	-634.627	1104.5
KWICL	-38.549	-629.946	1006.14
EAIIT	-38.544	-624.6	1090.81
DRYFT	-38.542	-628.899	1302.89
FQCYF	-38.54	-623.404	1332.02
PEYMC	-38.537	-635.071	1295.63
PHIDL	-38.536	-625.956	1286.68
KYIFM	-38.532	-597.237	1406.77
EFWIE	-38.53	-613.114	1333.35
CPWSN	-38.529	-629.072	1151.31
QLEVW	-38.521	-611.228	1306.58
KYHCW	-38.513	-600.73	1316.65
MFFCD	-38.512	-586.423	1371.03
CCTAW	-38.507	-626.175	1037.53
HVNIM	-38.507	-618.249	1091.75
FDKPL	-38.485	-612.023	1202.63
ANIHV	-38.485	-624.312	1178.67
CDMDM	-38.481	-615.409	1183.02
MVHLH	-38.475	-607.242	1234.78
IEHKD	-38.475	-625.528	1266.01
DFFFV	-38.471	-606.041	1312.19
QCFAV	-38.467	-617.38	1082.66
MYKGI	-38.457	-628.234	1293.29
YYYFH	-38.452	-622.729	1213.05
DYTVS	-38.452	-619.289	1172.72
YESWS	-38.442	-604.642	1198.98
IFIFL	-38.438	-613.869	1240.41
HKIVV	-38.437	-603.246	1242.34
WTQVI	-38.432	-606.227	1283.69
WCCWV	-38.432	-603.296	1232.13
DFGHR	-38.428	-620.9	1216.48
AIAYI	-38.422	-632.575	1138.87
TQWLR	-38.422	-620.776	1349.48
FNATF	-38.42	-614.373	1112.68
IHIPK	-38.415	-632.382	1211.66
ALMMD	-38.412	-603.14	1122.35
VFQCC	-38.411	-601.856	1205.76
QILAR	-38.409	-622.624	1229.27
CADLD	-38.398	-617.927	1120.12
ENQMM	-38.395	-612.013	1317.84
RIKQL	-38.394	-614.577	1283.06
SFPMP	-38.394	-620.862	1125.82
VFPCS	-38.389	-614.973	1094.28
NTYTS	-38.388	-615.744	1066.49
VVIWY	-38.385	-619.176	1152.65
TENLY	-38.38	-620.431	1193.71
NRWYN	-38.38	-609.849	1345.38
KQWCK	-38.377	-628.219	1221.33
RDLGS	-38.374	-609.273	1219.06
PYAMR	-38.374	-611.241	1365.59
FDYMI	-38.374	-613.095	1163.22
MVPMF	-38.373	-629.396	1258.81
NKCWV	-38.372	-614.88	1299.47
FHCSI	-38.367	-595.738	1171.88
FEDCV	-38.366	-600.886	1148.36
FPLPC	-38.358	-634.088	1113.21
EIQFI	-38.358	-612.534	1152.85
FSQWM	-38.355	-611.474	1289.36
YYMSD	-38.354	-621.299	1288.27
YIVLR	-38.353	-597.799	1468.66
VQKVV	-38.352	-582.086	1286.2
PWQFI	-38.351	-617.586	1233.61
AYVWP	-38.35	-606.246	1273.6
TLFFE	-38.349	-603.302	1231.13
QYFWD	-38.348	-626.211	1276.98
FLCYA	-38.34	-615.842	1156.17
FNQVT	-38.339	-613.207	1182.32
CFHWN	-38.339	-618.927	1245.79
LMNCV	-38.334	-623.734	1145.92
ECQDW	-38.324	-611.657	1170.4
SWNML	-38.323	-625.904	1232.77
LVYIG	-38.321	-618.575	1105.51
ICPFF	-38.318	-601.562	1092.63
LLGYM	-38.316	-618.324	1203.64
ESFMA	-38.315	-614.179	1256.24
FCFAI	-38.313	-608.005	1062.57
LKIGK	-38.309	-619.214	1247.69
MWMHD	-38.309	-627.441	1218.72
GWASY	-38.308	-617.565	987.114
YVRWA	-38.307	-598.921	1316.62
TIQYY	-38.307	-605.766	1096.09
DKYRI	-38.297	-609.738	1396.13
ILDPK	-38.295	-624.122	1253.97
LQLCS	-38.295	-610.968	1219.24
QMRFS	-38.295	-598.912	1425.03
VGNTA	-38.29	-618.36	982.348
NQQMM	-38.289	-600.874	1313.35
FCNDY	-38.286	-604.412	1384.76
PWRMY	-38.285	-615.368	1255.76
AMEPF	-38.284	-619.992	1199.03
ICQVE	-38.282	-614.735	1243.9
WVCIG	-38.279	-617.488	1139.23
EMLEW	-38.276	-608.321	1468.03
AIGWR	-38.25	-612.474	1060.8
AQNLM	-38.25	-619.843	1115.83
LMQWE	-38.244	-605.256	1443.71
EDHQI	-38.243	-624.531	1246.69
QMCPR	-38.241	-603.343	1312.24
PFFFE	-38.235	-628.693	1234.51
DAMCI	-38.232	-609.428	1035.94
CNWIG	-38.231	-617.36	1157.95
LIFPY	-38.231	-615.235	1149.47
AQDIY	-38.23	-621.094	1282.67
EGFAD	-38.222	-638.387	985.289
TQVML	-38.219	-615.789	1267.98
LLICG	-38.216	-607.053	1143.46
VKMLM	-38.214	-605.218	1312.7
VWPPW	-38.213	-622.457	1216.5
IQDWL	-38.212	-616.339	1198.48
TLAWN	-38.197	-620.757	1147.2
FVWIG	-38.195	-628.281	1238.54
FAKYY	-38.191	-623.225	1349.12
LLHYF	-38.191	-619.512	1344.88
FHPKS	-38.187	-623.751	1297.04
WAIYA	-38.178	-614.525	1158.56
DWCDW	-38.172	-612.763	1198.47
DLVKW	-38.165	-628.236	1199.37
DTLGV	-38.162	-613.559	1115.05
RVQLS	-38.16	-630.952	1175.16
HCMPE	-38.16	-635.025	1348.28
QEIHR	-38.158	-624.12	1319.27
EVSVW	-38.155	-606.317	1257.63
RCHQY	-38.15	-613.385	1318.53
MIWGE	-38.149	-616.687	1222.09
ALWSF	-38.146	-614.787	1271.23
AMVVS	-38.146	-625.887	1076.22
CWDNL	-38.145	-613.623	1062.9
QVFRQ	-38.142	-585.687	1173.03
YAVVE	-38.138	-614.444	1063
CMKEG	-38.136	-619.984	1258.77
ITFKS	-38.136	-635.953	1305.84
HMGVT	-38.131	-623.118	1147.3
CWSIM	-38.127	-605.001	1315.82
LMGLH	-38.125	-617.396	1136.61
SNWVP	-38.123	-623.664	1102.27
IVGVW	-38.121	-620.485	1064.45
WLILW	-38.116	-597.777	1110.6
VMHKV	-38.115	-596.142	1362.37
PRWWL	-38.102	-613.05	1482.85
YLHRD	-38.095	-621.304	1442.82
DNIHW	-38.091	-612.313	1213.79
FKRRH	-38.089	-613.75	1355.1
FDPMV	-38.087	-614.031	1218.09
YFKDI	-38.082	-580.337	1261.66
VFFMV	-38.081	-606.238	1245.93
LVMEM	-38.081	-603.915	1145.99
KLAWP	-38.079	-606.944	1412.36
MGLQA	-38.078	-619.456	1106.71
WLKMI	-38.076	-599.011	1242.41
ATMMS	-38.073	-604.53	1171.6
MPDDI	-38.072	-616.394	1149.12
NFAAI	-38.067	-621.274	1106.48
DYYWF	-38.058	-618.353	1227.31
ALFKC	-38.056	-590.821	1068.6
TKCMD	-38.056	-615.755	1208.28
WDFQL	-38.055	-591.681	1315.02
WVDSM	-38.046	-607.098	1169.18
YTCGP	-38.045	-607.662	1039.81
LNLQF	-38.044	-608.512	1149.37
LVRLG	-38.04	-612.131	1163.35
YQWFW	-38.038	-575.441	1238.7
ISLQQ	-38.035	-603.567	1143.29
LMFNH	-38.032	-615.308	1221.46
YHLSE	-38.025	-606.973	1215
AINIM	-38.021	-604.809	1180.75
HQMKH	-38.017	-612.593	1285.07
DFRWT	-38.015	-615.892	1284.85
RIMCV	-38.015	-605.653	1241.3
VDHQD	-38.014	-618.507	1157.72
WYFFS	-38.011	-611.352	1227.69
TIVPV	-38.005	-625.231	1166.07
IWMNQ	-38.005	-609.474	1264.46
RGERW	-38.005	-607.493	1390.47
EMHWF	-38.004	-611.808	1457.59
EAEWP	-38	-610.227	1357.31
PMFNF	-37.997	-617.247	1230.4
AYSWT	-37.997	-625.858	1195.17
RIQTL	-37.994	-602.335	1544.74
YNRHM	-37.99	-607.639	1450.04
DMYYE	-37.98	-625.822	1162.48
APLYR	-37.98	-619.099	1194.42
FKQRE	-37.977	-604.978	1376.02
IQYMQ	-37.977	-597.959	1332.91
PCFDT	-37.973	-623.849	1140.33
FWWGP	-37.968	-616.557	1367.64
DSCYR	-37.962	-618.987	1078.58
GYDWT	-37.957	-599.849	1254.23
MAYNE	-37.953	-619.853	1157.79
DHLFK	-37.951	-620.939	1248.18
FFGHH	-37.947	-592.988	1267.62
THDMF	-37.945	-611.207	1263.97
RKVYW	-37.945	-614.229	1363.15
NFRCI	-37.943	-617.84	1181.16
EHIQC	-37.936	-629.336	1168.87
AAHYW	-37.935	-607.07	1248.15
QKYMK	-37.932	-605.535	1418.59
NLNWF	-37.931	-606.558	1299.94
HLAQE	-37.928	-596.676	1236.09
LWILG	-37.922	-621.056	1041.4
QQTWV	-37.92	-600.121	1354.74
GNITL	-37.919	-624.73	1084.66
ACFYY	-37.918	-621.148	1267.87
KVQYW	-37.913	-605.491	1403.61
GYCFF	-37.904	-619.266	1280.11
EWWFQ	-37.903	-606.537	1374.49
PWEGL	-37.897	-623.936	1277.09
CGNVD	-37.897	-616.887	1057.65
FICKA	-37.895	-627.151	1170.35
AFPCW	-37.891	-615.616	1164.93
GLTKL	-37.889	-608.285	1180.37
VGCLE	-37.881	-607.092	1162.1
LMTAG	-37.875	-621.816	1053.96
DWCIV	-37.871	-606.364	1333.46
QLLGV	-37.868	-631.612	1231.62
GAWQI	-37.866	-603.794	1277.31
ILLFD	-37.862	-630.61	1242.31
IVHWF	-37.861	-623.167	1236.92
NAWNF	-37.854	-619.256	1281.97
FTYDD	-37.852	-607.898	1111.76
GLHWS	-37.849	-632.494	1122.96
LWHLD	-37.844	-620.726	1152.76
CMQMV	-37.844	-606.707	1299.2
CKWHS	-37.843	-590.46	1286.73
GWMQV	-37.84	-607.281	1128.62
NAFWD	-37.839	-611.916	1235.05
WQIAC	-37.836	-624.947	1268.96
NELVA	-37.834	-631.908	1179.47
FYGQT	-37.833	-612.082	1230.14
NKLFW	-37.832	-619.254	1360.8
MLQTY	-37.828	-623.585	1246.21
SWPKW	-37.825	-601.308	1352.81
TWLSM	-37.823	-606.342	1134.02
QFWAP	-37.822	-606.131	1249.09
INFNF	-37.822	-601.974	1287.04
MWLFN	-37.821	-602.643	1299.24
PLLHQ	-37.818	-622.733	1199.33
QFRKN	-37.811	-626.606	1266.45
YQMYL	-37.807	-600.802	1434.2
VTETW	-37.805	-622.199	1242.73
RDFIC	-37.802	-612.869	1261.23
SVFGI	-37.798	-602.119	1130.45
WEVYR	-37.792	-607.973	1294.48
QEVIN	-37.79	-630.4	1048.67
HVTLN	-37.789	-632.184	1095.45
MNEDW	-37.784	-590.543	1342.7
QWRCC	-37.783	-607.67	1335.13
FHDLT	-37.777	-606.764	1247.93
GCDMM	-37.777	-611.873	1244.84
DCIQW	-37.777	-621.958	1245.11
AFLRM	-37.774	-609.355	1323.12
WTSYH	-37.77	-611.99	1308.94
QHFEF	-37.769	-602.921	1319.08
PRQCL	-37.767	-614.447	1225.46
CTFPL	-37.764	-627.067	1185.43
NGARI	-37.761	-608.385	1201.45
TEKFC	-37.76	-611.074	1176.98
GIMHQ	-37.759	-622.857	1259.32
IVMVI	-37.758	-593.974	1183.61
WFGWA	-37.756	-628.162	1159.28
STTAY	-37.756	-605.554	1078.72
PQLTM	-37.756	-619.61	1264.83
DLIPF	-37.755	-609.987	1132.34
WYRII	-37.754	-622.875	1248.81
TVCFP	-37.754	-631.63	1166.9
KYPWW	-37.753	-609.072	1479.19
WVRLT	-37.75	-610.673	1361.61
QREYA	-37.748	-602.151	1352.07
CHEIW	-37.746	-621.817	1355.02
LLLAH	-37.739	-606.932	1281.97
VMIAM	-37.738	-617.227	1070.98
RHIQV	-37.736	-621.62	1284.55
FTFED	-37.734	-618.558	1058.01
PLCDF	-37.734	-627.229	1111.2
NTHHD	-37.731	-592.695	1134.76
CVDHG	-37.731	-630.392	967.315
YPDSM	-37.729	-624.815	1166.93
CHHMQ	-37.707	-605.478	1238.33
PIMGV	-37.706	-621.7	1078.8
VGIMN	-37.703	-626.394	1135.54
GVWLK	-37.702	-611.781	1253.79
QRWEL	-37.694	-620.23	1464.59
IPHMF	-37.683	-602.211	1266.88
MPIIM	-37.682	-624.926	1308.78
LWFTF	-37.678	-619.912	1235.45
DEWGP	-37.672	-602.397	1114.12
APMTC	-37.669	-634.122	1076.77
YWPDH	-37.667	-620.291	1139.11
YPGFL	-37.656	-619.351	1247.14
SSNWP	-37.65	-626.651	1146.91
FPTHD	-37.646	-615.253	1160.66
NCILK	-37.644	-639.365	1081.49
PVIID	-37.644	-617.794	1080.42
FKTMI	-37.637	-615.421	1339.15
YWWWC	-37.637	-612.692	1214.04
PNGFR	-37.635	-625.601	1274.52
DENVF	-37.634	-603.34	1292.94
PVIEF	-37.629	-624.809	1208.04
KGWFD	-37.626	-618.986	1199.45
YWAVY	-37.623	-615.945	1204.67
IYSYL	-37.622	-624.47	1272.29
KMHLH	-37.622	-622.802	1293.91
WCAMF	-37.62	-632.205	1256.58
RFNLQ	-37.616	-589.518	1296.58
QEEQL	-37.615	-608.925	1244.67
VVEDN	-37.612	-595.276	1183.16
PYRYR	-37.611	-623.514	1484.72
ISVMY	-37.611	-612.173	1282.8
IDDFT	-37.61	-613.197	1086.08
CDVPP	-37.61	-615.073	1099.7
GQCLR	-37.608	-614.31	1273.57
YSAML	-37.604	-610.257	1289.53
TKWLL	-37.602	-615.423	1320.32
CEVFT	-37.601	-618.628	1194.8
HVICY	-37.597	-608.863	1177
WQYTH	-37.595	-595.797	1279.6
IQWRN	-37.592	-614.583	1386.54
CPHKE	-37.59	-619.497	1193.98
EPWKM	-37.589	-619.759	1506.4
WREPT	-37.587	-615.342	1312.59
TKHFR	-37.586	-603.638	1334.51
LKLSQ	-37.585	-605.976	1271.43
WHLHK	-37.58	-611.549	1289.27
TDLPI	-37.58	-620.622	1021.38
SKQIY	-37.574	-626.926	1301.32
NCIYQ	-37.574	-628.106	1100.89
PQMDS	-37.573	-623.369	1089.94
FWRTE	-37.571	-608.365	1223.15
IQREW	-37.567	-619.46	1297.2
QAHIY	-37.565	-615.52	1133.88
EWYTN	-37.564	-631.81	1224.57
CYRTS	-37.56	-620.265	1208.58
MCHYL	-37.558	-601.024	1224.15
IAILK	-37.556	-597.967	1227.64
TFKSC	-37.554	-618.036	1169.08
LETTQ	-37.552	-624.057	1087.69
ISCDA	-37.548	-608.716	952.952
HGWPV	-37.537	-622.541	1268.91
THDRY	-37.534	-612.923	1233.56
WMLAE	-37.532	-602.333	1229.51
TGMAG	-37.53	-623.638	972.811
HTIPY	-37.529	-607.049	1348.32
GPMRQ	-37.526	-618.424	1137.84
NKACW	-37.521	-619.001	1159.37
SRLCC	-37.52	-614.699	1125.14
FKSRM	-37.52	-617.348	1371.86
RFPFV	-37.52	-600.423	1328.3
IPCIN	-37.519	-627.809	1174.4
PYVSH	-37.514	-588.156	1371.28
MQYMA	-37.514	-600.451	1344.98
ALISM	-37.511	-627.425	1175.42
LTYAY	-37.507	-612.757	1120.66
FITAN	-37.502	-615.774	954.81
WFVLL	-37.502	-616.287	1313.11
WLRRD	-37.5	-601.712	1454.17
IAQLI	-37.497	-609.693	1262.3
GENWF	-37.494	-629.328	1260.26
IRWQF	-37.491	-605.743	1249.48
AFFEE	-37.49	-603.134	1135.82
CTAKS	-37.489	-612.282	1054.2
QLVIR	-37.488	-607.701	1214.55
DQPWW	-37.477	-628.835	1136.22
AWGFW	-37.47	-622.95	1023.36
KWIQR	-37.468	-609	1430.88
CWEKM	-37.46	-578.628	1300.3
FSLEQ	-37.457	-611.949	1308.44
MGHWT	-37.457	-614.458	1121.81
CCIED	-37.452	-610.375	1101.31
FHSYA	-37.452	-613.618	1276.3
QDDAI	-37.448	-631.753	1065.07
WLAKQ	-37.447	-607.524	1319.13
DEHII	-37.442	-599.035	1171.51
CLDGM	-37.442	-623.23	1098.96
GRELI	-37.439	-605.944	1295.65
WVILY	-37.438	-571.713	1401.15
EWLAR	-37.436	-620.46	1248.85
REHFC	-37.435	-605.091	1354.09
SYIQL	-37.435	-612.565	1413.83
ATYVQ	-37.432	-611.234	1198.86
LHHWY	-37.431	-609.799	1368.29
LVEQP	-37.431	-608.356	1087.48
HVNAQ	-37.43	-597.772	1131.87
FQKLW	-37.422	-598.18	1409.88
RMIVS	-37.418	-621.06	1360.65
VPVFC	-37.412	-625.691	1156.09
YGYQH	-37.411	-590.141	1294.63
KWPMR	-37.409	-609.295	1469.25
LDEGF	-37.408	-603.453	1216.22
MRMLI	-37.397	-606.683	1220.38
LCIPE	-37.397	-618.201	1153.21
MYTCY	-37.392	-623.466	1258.71
IAWDY	-37.39	-620.322	1016.97
MFCQP	-37.39	-599.098	1262.8
DLPQE	-37.386	-613.36	1192.62
QMVMV	-37.385	-614.912	1217.8
WHCYG	-37.378	-615.289	1189.27
VKEMV	-37.373	-618.954	1070.71
EMLDD	-37.362	-612.687	1201.33
FQPYQ	-37.357	-613.196	1180.71
YVCVD	-37.355	-595.598	1072.02
CIYFS	-37.354	-626.473	1208.28
HEFMQ	-37.352	-604.35	1253.8
LCQCM	-37.35	-626.134	1128.71
LCIQW	-37.336	-592.159	1245.1
TVKWT	-37.333	-603.105	1200.67
FIGTF	-37.332	-605.566	1208.99
PPMWT	-37.33	-611.951	1112.11
VDFDR	-37.33	-613.906	1371.05
LDDFV	-37.328	-608.74	1207.93
EAVTD	-37.327	-613.96	1160.63
HQEYC	-37.322	-611.572	1129.51
CPYCW	-37.312	-618.879	1279.57
FCRDG	-37.311	-627.299	1125.47
YYFIQ	-37.306	-609.328	1288.73
HQHGL	-37.298	-620.67	1165.64
CWNPI	-37.291	-612.368	1212.69
VGMLW	-37.29	-606.252	1153.74
WTTMC	-37.289	-607.365	1229.22
WIQDH	-37.286	-616.116	1175.27
MTNYW	-37.285	-607.277	1158.54
FPRVR	-37.278	-618.954	1298.91
KPLAH	-37.275	-605.286	1061.79
VYWAY	-37.274	-612.414	1090.38
SMCIM	-37.274	-611.359	1270.73
TAYFN	-37.273	-625.543	1061.61
LFMFL	-37.269	-607.773	1138.32
EFHKW	-37.269	-570.455	1429.69
TWLCV	-37.262	-597.769	1183.42
SVFWK	-37.258	-629.44	1187.21
TCHWF	-37.256	-609.984	1324.13
VLIRF	-37.252	-607.452	1359.01
WGYPV	-37.25	-616.701	1196.72
YVLQQ	-37.248	-610.788	1250.87
MYMCV	-37.247	-611.717	1204.79
WVERA	-37.244	-611.599	1216.41
LYIHC	-37.243	-624.848	1336.56
RIEYV	-37.243	-621.057	1285.28
WPESY	-37.242	-588.511	1414.29
CNYTT	-37.24	-616.111	1223.61
MHLLG	-37.231	-625.56	1080.81
LFYIL	-37.226	-615.313	1257.58
RTQLY	-37.224	-583.082	1401.29
FHKIS	-37.224	-626.087	1260.58
FPAFE	-37.221	-608.021	1179.13
SVTVS	-37.22	-611.568	1057.46
ITVFT	-37.219	-624.541	1172.84
HCFCL	-37.217	-623.016	1085.79
WWFSP	-37.214	-610.512	1379.9
THYMW	-37.212	-604.551	1299
AQYKI	-37.21	-610.257	1269.84
RLSQV	-37.209	-619.08	1233.8
WALIN	-37.204	-617.51	1238.21
DYAYL	-37.2	-617.44	1294.53
TYIYN	-37.198	-616.218	1312.76
AVIEE	-37.196	-616.137	1157.12
FPMVF	-37.187	-619.903	1258.16
RGLWS	-37.187	-610.711	1194.22
YDVLT	-37.187	-619.59	1243
SMKVQ	-37.179	-620.951	1121.93
MNWLI	-37.173	-612.213	1164.16
FCMSD	-37.171	-614.766	1023.38
WQFEI	-37.17	-589.149	1196.95
FGDWH	-37.17	-617.205	1245.01
RNPVY	-37.167	-614.56	1241.23
YTYFL	-37.164	-630.86	1238.07
KCMPA	-37.163	-629.356	1200.8
GCWSI	-37.16	-612.1	1156.86
RYRYD	-37.155	-603.587	1352.47
LKDYY	-37.155	-611.97	1271.95
DWHPV	-37.153	-620.159	1115.17
QLAEL	-37.148	-612.219	1074.66
MLGYK	-37.146	-600.375	1339.58
ADYWE	-37.144	-595.861	1115.28
WLRNH	-37.136	-618.402	1354.37
GCFFS	-37.134	-616.919	1054.59
ACMLW	-37.13	-621.515	1214.29
TSCTL	-37.127	-626.206	1232.16
VGMHC	-37.127	-596.192	1073.28
PWGTM	-37.126	-614.692	1176.79
FCMAL	-37.126	-620.305	985.668
DCYEM	-37.126	-609.397	1200.12
HIFYC	-37.124	-606.804	1338.53
MGCEM	-37.118	-628.726	1170.43
PDAFY	-37.111	-615.469	1227.32
ADCCN	-37.1	-619.395	929.496
LVWVW	-37.097	-603.127	1289.06
MCEYY	-37.096	-616.339	1370.03
EPYVI	-37.096	-607.895	1285.03
MDPWD	-37.096	-608.069	1063.16
HYAPI	-37.095	-608.786	1177.7
GRARY	-37.095	-635.38	1248.77
CWVSK	-37.094	-627.794	1240.77
FQLIA	-37.09	-616.204	1192.93
NLYQK	-37.086	-622.792	1226.9
EQFFV	-37.082	-608.718	1302.41
QHQGY	-37.08	-631.698	1272.03
HCVAW	-37.076	-623.633	1340.37
QPDAV	-37.076	-626.223	1121.23
YVWYF	-37.071	-608.662	1417.57
VVCAE	-37.065	-608.415	999.692
WAGYT	-37.061	-601.299	1244.01
WMRPV	-37.06	-618.753	1346.71
LCHWM	-37.059	-623.497	1137.35
WWSSR	-37.057	-610.479	1226.45
IDFHG	-37.055	-628.411	1266.04
FPPRN	-37.055	-620.76	1324.3
WDSPR	-37.053	-596.075	1279.2
IYPFF	-37.051	-615.975	1203.25
DENII	-37.05	-611.816	1182.21
YIWYT	-37.047	-606.093	1163.04
RVAMW	-37.043	-605.576	1271.89
MGWHQ	-37.043	-618.369	1267.13
TDDDV	-37.038	-623.835	1096.83
FRMRY	-37.03	-608.494	1472.84
FCANY	-37.03	-617.229	1172.76
QVFLC	-37.028	-597.374	1211.26
LKRYL	-37.008	-600.113	1316.66
IKYWC	-37.006	-610.992	1367.08
VTNSW	-37.004	-606.63	1114.54
RCHCV	-37.003	-614.615	1037.38
YDFAL	-37.002	-618.571	1099.98
QRLSH	-36.993	-613.256	1210.75
SMLWL	-36.99	-596.078	1238.42
VERIY	-36.99	-607.271	1251.78
QCIQI	-36.988	-602.82	1203.06
EDSYD	-36.987	-621.5	1168.12
PLVAI	-36.987	-623.71	1038.71
FWNYV	-36.986	-619.394	1470.75
MMLEK	-36.98	-610.361	1233.45
NAIFM	-36.98	-621.11	1154.59
TWNYT	-36.977	-592.702	1340.9
GGINI	-36.971	-617.501	1058.3
TGEFP	-36.969	-615.58	1044.92
WSEWE	-36.969	-600.909	1371.62
VKWWD	-36.967	-614.758	1221.66
FDLSS	-36.965	-612.069	1159.12
VTKAS	-36.963	-611.159	1189.85
YDIKT	-36.958	-607.93	1138.75
IHKGI	-36.954	-612.59	1237.27
YQGLR	-36.953	-603	1218.31
KTDMM	-36.951	-629.968	1290.7
WNVRW	-36.949	-613.988	1416.57
SFKWY	-36.949	-614.822	1410.23
CDVQR	-36.937	-617.825	1138.52
TTCYI	-36.934	-609.073	1183.64
DSWWF	-36.93	-597.936	1305.31
TKNWE	-36.925	-610.595	1248.11
GRCNM	-36.923	-625.893	1176.46
QVISQ	-36.921	-612.585	1052.62
KCVPY	-36.918	-628.645	1189.69
MPPLV	-36.912	-620.447	1150.63
DYTDH	-36.912	-619.498	1201.86
TFQAY	-36.91	-592.94	1236.8
MKLHF	-36.905	-608.111	1249.81
HQQFF	-36.904	-616.869	1234.16
VKCKL	-36.902	-601.376	1107.47
HQHQE	-36.896	-607.226	1409.29
FKGHR	-36.896	-609.7	1262.22
[truncated: 7,986 more rows]

## Sheet: total score order
Peptide sequence	dG_cross score	total score	dSASA_int
EWPLI	-46.026	-645.992	1293.88
AGPSL	-31.115	-644.102	848.463
EQVFI	-34.525	-643.686	1073.35
MCLSD	-39.004	-642.617	1064.11
YNNLS	-40.187	-642.558	1268.87
VKVYT	-41.604	-641.36	1075.74
FLWYH	-48.156	-641.027	1396.59
GGTFD	-32.504	-640.417	1048.73
WHGPA	-39.185	-640.283	1140.96
ADEMF	-45.207	-640.206	1178.7
DTNFM	-42.685	-640.168	1272.24
ACAYV	-35.945	-639.926	1122.89
GTVTV	-30.777	-639.91	865.08
AWHLD	-36.281	-639.646	1241.02
RGPRN	-35.781	-639.625	1302.63
DQMTT	-38.684	-639.564	1146.35
LNTLD	-32.588	-639.483	1168.87
MTQTM	-41.782	-639.367	1231.22
NCILK	-37.644	-639.365	1081.49
PNDFF	-40.962	-639.133	1190.5
ATTIS	-32.743	-639.129	970.472
ECEMG	-29.176	-638.907	926.916
MLEYP	-39.261	-638.843	1221.5
DDFFD	-44.579	-638.66	1182.95
NSWLS	-46.483	-638.655	1281.24
MSMSW	-45.489	-638.638	1160.5
IFTMS	-36.846	-638.613	1059.87
AGMNG	-38.775	-638.502	1038.19
EGFAD	-38.222	-638.387	985.289
EVECA	-34.015	-638.342	988.085
INDMW	-46.927	-638.33	1316.29
TDLIF	-36.158	-638.238	1208.59
DDDLI	-38.739	-638.155	1103.94
PWLSR	-34.517	-638.101	1089.9
FNYII	-34.232	-638.08	1175.35
ELMFG	-33.578	-637.89	1027.42
SDPRP	-27.354	-637.873	1183.98
KVYPW	-31.73	-637.852	1060.62
AHTPF	-40.522	-637.769	1270.49
SFQNM	-29.388	-637.745	1025.86
TWDIG	-44.044	-637.728	1031.53
SKDLP	-36.361	-637.642	1139
AGSLQ	-29.204	-637.543	1061.96
SVNST	-33.017	-637.484	1026.76
EQLLD	-35.503	-637.403	1164.44
AVACG	-35.446	-637.344	924.916
DNPFN	-34.831	-637.292	1215.69
SALLR	-42.332	-637.291	1145.97
AGAPF	-31.627	-637.277	969.553
DSYCI	-45.41	-637.24	1189.99
SHEHF	-25.276	-637.19	947.103
TASGL	-35.5	-637.07	876.459
AGDLD	-23.301	-636.939	943.868
DAWVI	-45.543	-636.929	1139.49
DFLWF	-50.402	-636.917	1278.54
SCDSH	-31.669	-636.895	972.294
DTHKL	-35.342	-636.806	1188.52
NSWGV	-33.313	-636.757	1105
CNKMH	-32.261	-636.671	1138.9
NAFYP	-43.963	-636.588	1135.1
TQDKY	-44.064	-636.492	1225.16
TDWPN	-41.384	-636.491	1077.72
DEGKN	-22.71	-636.488	986.429
HVAPF	-22.452	-636.463	844.559
PIKVW	-26.542	-636.417	1023.16
DGGYT	-24.586	-636.395	779.341
TDVNA	-34.482	-636.389	1060.55
EHEES	-27.808	-636.325	1106.17
EIVAQ	-47.041	-636.248	1166.65
DIPVG	-30.86	-636.239	1006.18
IYGMD	-39.274	-636.19	1138.91
VHCIL	-34.54	-636.169	1154.77
DCAVI	-42.915	-636.1	1044.4
NRLPI	-33.367	-636.083	1173.37
SEGCH	-30.071	-636.035	903.263
SFWIA	-50.092	-635.963	1203.09
ITFKS	-38.136	-635.953	1305.84
FEEYS	-38.829	-635.94	1235.71
MHIAK	-41.782	-635.935	1221.02
DSGGL	-25.94	-635.934	890.681
GLMGG	-32.941	-635.886	935.85
DLNCT	-27.357	-635.863	1017.98
YGMVS	-34.745	-635.851	1055.74
YVFKH	-36.647	-635.771	1263.68
RMSSY	-30.844	-635.712	1018.31
QAIYG	-32.233	-635.65	972.189
KVDVW	-34.786	-635.628	1025.88
NCAWY	-22.675	-635.619	851.882
KGSHA	-24.57	-635.609	1033.55
AGDSE	-23.319	-635.513	893.893
RFEMC	-31.441	-635.479	1154.44
MHAVI	-33.38	-635.47	1086.23
MADQE	-32.1	-635.45	950.848
VFAPP	-31.095	-635.432	1079.15
WSLMG	-49.27	-635.424	1258.02
SIQGT	-23.92	-635.423	1086.56
GRARY	-37.095	-635.38	1248.77
PIMCQ	-43.495	-635.374	1257.16
VRFNE	-36.697	-635.336	1271.33
YDGLP	-31.294	-635.229	1084.59
LATSH	-25.924	-635.14	996.859
NKQIP	-27.124	-635.09	1194.12
RYEMC	-31.616	-635.087	1252.62
SQPCT	-29.013	-635.086	1090.99
PEYMC	-38.537	-635.071	1295.63
HCMPE	-38.16	-635.025	1348.28
VCMNA	-36.224	-634.981	1186.64
FMMGA	-41.18	-634.964	1064.25
WMYET	-34.463	-634.869	1302.61
LGPQP	-19.379	-634.81	906.504
AWHRS	-40.499	-634.79	1258.62
AGCNL	-40.678	-634.783	1084.69
RGQPV	-35.525	-634.761	1135.66
IFADN	-26.788	-634.738	1017.9
LAHMG	-36.336	-634.72	1152.92
TELGC	-34.044	-634.693	1067.27
RQMLQ	-38.646	-634.645	1122.51
WTFWG	-38.551	-634.627	1104.5
DDLLH	-29.946	-634.605	1075
GHEVG	-26.523	-634.575	967.455
DDILC	-36.172	-634.537	1045.79
PESEK	-19.839	-634.481	917.212
DSASW	-25.517	-634.459	879.904
YGILQ	-35.927	-634.451	1074.61
PDVVY	-35.083	-634.446	1103.86
AQASV	-25.568	-634.431	1086.6
HGSRC	-30.428	-634.412	1092.62
YCMFI	-28.272	-634.406	916.623
RDAHV	-34.23	-634.374	1055.55
KRYYA	-41.431	-634.353	1335.79
WIGPC	-41.225	-634.336	1203.95
ELYIP	-30.087	-634.315	1112.78
DHYIV	-35.898	-634.313	1124.63
GARDR	-30.765	-634.311	1085.51
MVFHD	-39.279	-634.304	1217.03
YSGIK	-23.605	-634.289	887.582
CMQPD	-34.142	-634.288	1250.88
MHSIG	-28.538	-634.275	1126.42
DSQPQ	-28.798	-634.248	1145.06
DKVNT	-33.543	-634.242	1174.21
GYTLK	-28.949	-634.205	1033.77
AYSWI	-41.487	-634.193	1235.18
WAVNG	-32.802	-634.193	947.538
APMTC	-37.669	-634.122	1076.77
GCWGP	-23.356	-634.111	903.046
FPLPC	-38.358	-634.088	1113.21
EGLKH	-24.829	-634.075	992.687
TNQGD	-28.002	-634.039	998.288
NLCYV	-24.654	-634.037	956.763
CIANI	-39.21	-633.943	1108.38
LFWPV	-44.425	-633.894	1236.92
REMHL	-36.861	-633.867	1389.82
NYNLG	-28.014	-633.855	1241.56
CVDHF	-41.402	-633.849	1215.11
LLHFK	-39.561	-633.848	1279.53
NKEGM	-32.282	-633.828	1156.97
GGAVL	-30.292	-633.769	962.399
QDQVS	-29.262	-633.769	1074.89
CTRPD	-31.326	-633.767	1221.33
LSYFC	-33.923	-633.764	1059.1
DHFQW	-41.961	-633.706	1221.06
TPAHK	-35.902	-633.667	1188.53
CTFLQ	-44.016	-633.586	1260.76
TQVEK	-22.081	-633.579	972.196
CCSTG	-27.593	-633.559	795.425
DSLIS	-29.128	-633.554	963.44
ERMNM	-53.098	-633.545	1356.57
TSGVN	-25.406	-633.522	1025.82
WHMMI	-41.104	-633.5	1335.47
CEHYI	-32.559	-633.498	1008.98
LAKPH	-28.553	-633.493	1210.09
ENDTP	-24.468	-633.476	995.174
LVPTP	-30.232	-633.453	1108.09
KFDSK	-34.428	-633.452	1304.19
NRRIV	-34.113	-633.387	1198.46
IAQMY	-36.419	-633.376	1255.46
EVCPY	-24.274	-633.374	858.479
LNEKT	-31.861	-633.327	1166.52
AGFQQ	-28.734	-633.32	1182.85
CHTAG	-33.634	-633.304	942.715
EAEMH	-44.502	-633.288	1143.77
SHIAY	-32.439	-633.275	1157.15
DWQPP	-30.811	-633.248	1148.58
GGPRY	-28.426	-633.208	1074.06
GKRSD	-29.029	-633.186	1164.88
QPDWP	-30.915	-633.18	1185.25
GMMIF	-46.461	-633.174	1177.81
PKTTL	-29.598	-633.117	1117.05
IRHYG	-35.376	-633.084	1283.88
DPMEI	-27.059	-633.062	1010.15
EMAFT	-36.028	-633.029	1006.89
SGSGA	-29.631	-633.029	861.133
QNYLE	-36.077	-632.966	1113.4
YVPLA	-33.589	-632.906	1113.37
SGDFW	-32.391	-632.894	1094.69
HDRIL	-34.859	-632.892	1103.59
VAAFR	-19.009	-632.838	764.879
TVKPQ	-27.505	-632.776	1065.13
NLDHN	-38.852	-632.773	1123.65
HMVRW	-45.97	-632.753	1464.94
AQAQH	-33.143	-632.736	1144.66
QYYME	-44.81	-632.726	1233.24
NDNAG	-23.353	-632.725	1088.07
TPEVS	-36.114	-632.722	1079.03
IMQMK	-40.005	-632.7	1242.88
IMVIE	-28.876	-632.69	1049.39
SWYRY	-41.157	-632.682	1520.05
GNGTP	-24.253	-632.639	871.966
VAHAV	-34.873	-632.608	1066.81
ICKFF	-33.37	-632.597	1014.75
AIAYI	-38.422	-632.575	1138.87
SPTQH	-30.211	-632.572	1075.42
HWAGV	-39.756	-632.568	1068.68
AEDIY	-41.686	-632.532	1162.29
CASAN	-29.231	-632.527	920.79
PNLTI	-33.981	-632.521	1077.48
VVKPI	-34.472	-632.519	1102.7
KRYDC	-42.199	-632.506	1399.16
FDSMY	-38.69	-632.5	1115.89
SNWWL	-43.211	-632.497	1272.86
GLHWS	-37.849	-632.494	1122.96
CTHVY	-31.769	-632.488	1104.48
MASDH	-30.648	-632.481	919.572
AMLPA	-27.704	-632.45	946.071
QLSQS	-27.772	-632.445	1188.73
HWLWA	-40.127	-632.415	1276.77
HYVEH	-40.307	-632.41	1336.69
AILAR	-38.961	-632.396	1081.88
IHIPK	-38.415	-632.382	1211.66
SHYTG	-26.383	-632.33	1129.85
RSPYG	-28.608	-632.305	1135.92
CRYDI	-41.106	-632.292	1224.83
IKFIK	-36.445	-632.275	1423.52
ENYIL	-46.684	-632.223	1284.35
WCAMF	-37.62	-632.205	1256.58
ITCQS	-39.884	-632.204	1037.6
DKMLF	-42.072	-632.201	1233.68
HVTLN	-37.789	-632.184	1095.45
PMEGA	-29.022	-632.154	922.896
FNWCD	-43.146	-632.146	1263.64
HGAYL	-32.049	-632.108	1091.94
PSGYR	-16.377	-632.107	920.418
GFYDG	-25.29	-632.101	1050.27
YYGFK	-33.701	-632.098	1150.75
GALGI	-35.213	-632.089	1004.7
GPDMV	-20.668	-632.083	877.89
EIFWK	-43.769	-632.075	1363.9
CTHIC	-30.336	-632.055	1185.39
GSFAQ	-34.852	-632.05	931.215
SAPCF	-34.414	-632.017	985.626
RAQMF	-44.671	-632.016	1327.42
HECGY	-29.186	-632.007	937.188
GYFDL	-31.105	-631.999	1088.45
IAGQV	-31.758	-631.987	1030.96
IPYYW	-43.52	-631.967	1249.63
KQDQL	-28.586	-631.956	1329.16
QQGAA	-29.65	-631.948	965.929
GLDGV	-22.438	-631.922	800.25
RTPMD	-33.431	-631.919	1028.74
NELVA	-37.834	-631.908	1179.47
WLSGR	-35.177	-631.907	1281.5
ARMSP	-23.582	-631.898	1007.98
GAAIT	-22.585	-631.883	875.462
THQLN	-47.304	-631.872	1268.73
PLNHL	-29.834	-631.853	1142.96
VGWTA	-26.258	-631.849	925.478
PFKGI	-36.517	-631.818	1043.84
EWYTN	-37.564	-631.81	1224.57
VQSMS	-32.93	-631.772	1071.4
FQKMP	-26.571	-631.759	1086.43
QDDAI	-37.448	-631.753	1065.07
FQMYT	-43.355	-631.742	1344.61
MIIEY	-29.934	-631.721	1126.77
RVFVE	-33.631	-631.718	1274.55
TNSTP	-20.275	-631.717	909.972
DIDVV	-31.251	-631.713	1135.06
QHQGY	-37.08	-631.698	1272.03
TFTSH	-33.599	-631.697	1059.96
IQATA	-32.789	-631.686	1007.51
ATGPF	-24.883	-631.675	984.086
ENHYD	-24.822	-631.671	1061.01
DYMPD	-36.841	-631.667	1107.69
TVCFP	-37.754	-631.63	1166.9
EECVD	-33.651	-631.627	1095.34
CWNGQ	-31.977	-631.622	1198.56
QLLGV	-37.868	-631.612	1231.62
DEAIG	-23.576	-631.569	867.611
QGTAD	-26.699	-631.547	829.496
SLFFR	-34.964	-631.54	1107.98
WWIGT	-31.226	-631.517	1031.31
GPGSY	-27.399	-631.516	984.455
YYQCG	-40.955	-631.506	1126.36
AECNT	-23.416	-631.485	890.326
LSRLL	-31.715	-631.466	1145.16
MTTHF	-34.269	-631.457	1141.93
RRSEI	-26.494	-631.449	1153.4
QGWWN	-40.529	-631.434	1247.31
AAHKR	-30.22	-631.403	1171.38
MFTQY	-38.612	-631.402	1262.57
ESLNQ	-27.3	-631.391	1062.41
LMINP	-40.555	-631.361	1132.84
SYQLT	-30.213	-631.359	1148.19
PNLTC	-31.765	-631.352	1138.76
IEIFS	-41.528	-631.348	1228.71
CQRVQ	-42.217	-631.332	1190.47
DSSEP	-22.987	-631.326	961.122
HLDTY	-39.759	-631.325	1236.75
PAPSR	-26.564	-631.311	1014.67
QSGLY	-40.703	-631.272	999.459
ESTLR	-27.249	-631.253	1263.23
CIGQW	-41.524	-631.245	1319.94
FAGHY	-33.467	-631.244	1171.47
VHARD	-35.274	-631.228	1278.63
AEMHV	-31.925	-631.211	1131.42
IINAK	-45.281	-631.184	1163.32
CGFAF	-32.815	-631.176	961.275
SKLSF	-27.01	-631.174	1071.41
TFMAP	-36.764	-631.172	1113.4
TDCFY	-41.273	-631.169	1161.79
PCVMM	-35.845	-631.169	1200.66
QVPCV	-34.274	-631.165	1157.92
ATEPP	-24.23	-631.151	1034.99
AEEAK	-22.766	-631.149	919.455
VAALH	-30.942	-631.137	1121.23
DYQFI	-54.044	-631.134	1339.14
TFVRH	-36.38	-631.133	1195.97
QNYNH	-34.235	-631.11	1220.63
DQGLM	-28.416	-631.099	970.648
YIFKH	-45.886	-631.079	1384.22
FPVMA	-35.965	-631.075	1122.82
CRWPL	-45.653	-631.06	1265.13
PSGGN	-25.961	-631.054	818.693
RLQIT	-31.661	-631.051	1137.43
HGNES	-29.492	-631.03	900.803
THHPL	-28.999	-631.024	1231.53
PYTQD	-27.722	-630.998	1209.58
HHESM	-40.079	-630.956	1088.31
VAPWV	-34.489	-630.955	1195.99
RVQLS	-38.16	-630.952	1175.16
CRWYH	-48.538	-630.944	1428.94
CNSCR	-33.15	-630.938	1232.42
GVTDM	-22.116	-630.906	896.252
FHAGC	-39.391	-630.902	1126.86
ICDQA	-35.634	-630.872	1043.17
GETNA	-31.18	-630.862	980.074
YTYFL	-37.164	-630.86	1238.07
CCWII	-31.786	-630.842	1101.47
GVQTA	-28.939	-630.83	1086.67
PDCTY	-23.805	-630.816	1152.71
YHWEK	-47.859	-630.809	1392.91
SHAIH	-41.146	-630.807	1201.33
QARTQ	-32.146	-630.807	1227.66
GFGMD	-40.845	-630.799	1097.38
NVDTG	-23.851	-630.769	876.911
GEQEY	-35.517	-630.753	1194.3
ASPTC	-25.727	-630.735	940.603
PNVFS	-28.382	-630.726	1004.25
TGEME	-27.189	-630.726	1126.16
IPAED	-34.446	-630.715	1032.41
STTGH	-18.931	-630.698	989.524
AYVLW	-45.503	-630.692	1271.39
GWMVG	-32.792	-630.679	1059.92
PPFIS	-34.709	-630.668	1142.33
NWDLS	-36.043	-630.663	1200.84
QLHLD	-31.688	-630.66	1034.78
NHDHS	-21.607	-630.656	892.873
IEESK	-28.195	-630.637	1108.59
VASQV	-30.73	-630.618	1024.66
DEDAT	-26.894	-630.614	919.445
ILLFD	-37.862	-630.61	1242.31
PYQLT	-32.588	-630.603	1220.16
VDWTY	-46.387	-630.6	1293.35
QWNSY	-41.397	-630.592	1401.63
GFMMP	-42.191	-630.564	1150.09
MVITH	-39.71	-630.562	1092.99
NTDQE	-30.291	-630.554	1155.41
QHENA	-32.032	-630.549	1056.15
IQRVT	-43.768	-630.526	1335.32
DCQTK	-34.459	-630.497	1147.7
AACAW	-33.153	-630.495	975.792
YMYLD	-40.681	-630.492	1308.17
AWAKN	-24.941	-630.488	1129.15
RKIAD	-36.002	-630.48	1100.95
WPRQK	-33.427	-630.426	1338.01
LWFGM	-41.11	-630.424	1349.57
PMPDF	-30.084	-630.409	1023.16
QEVIN	-37.79	-630.4	1048.67
CVDHG	-37.731	-630.392	967.315
RMKWM	-39.277	-630.386	1394.14
MPDLI	-32.061	-630.382	1079.9
SMEER	-33.719	-630.377	1217.85
SACEP	-16.375	-630.315	735.974
PAGHF	-26.262	-630.297	978.889
PCQYS	-28.55	-630.271	1181.73
RFHII	-40.591	-630.258	1147.11
SQRFF	-28.686	-630.244	1081.25
VEASY	-23.492	-630.234	951.363
TFMAL	-41.799	-630.219	1143.55
FKIMQ	-40.975	-630.209	1378.13
LWLYS	-43.882	-630.207	1308.93
GKPLA	-24.89	-630.2	1049.74
RWTTT	-36.353	-630.188	1239.8
GPFAI	-30.483	-630.187	988.649
ENMHD	-32.818	-630.175	1287.73
TGLAF	-34.368	-630.166	1113.34
STQFP	-40.631	-630.158	1132.83
IRNPG	-30.164	-630.157	1040.38
YEWHC	-34.015	-630.148	1226.38
QQYLH	-39.808	-630.133	1211.11
QYLVC	-28.056	-630.128	1012.06
QRDNC	-32.595	-630.117	1162.94
QGSKV	-28.326	-630.112	1045.27
NEKDY	-32.284	-630.094	1155.37
PWIQA	-28.223	-630.09	1070.79
WATFT	-39.402	-630.086	1236.71
TFADG	-27.386	-630.083	1053.36
AIDPQ	-39.974	-630.067	1026.35
RHQHF	-42.765	-630.065	1301.1
QCWAQ	-30.657	-630.053	1239.32
IEDQQ	-32.596	-630.048	1076.75
TGAPF	-28.536	-630.042	1091.18
ESMEG	-23.759	-630.034	981.153
VNFAN	-32.695	-630.025	1140.43
EQTSV	-28.821	-630.012	1074.92
YCHIL	-46.471	-630.003	1226.86
SACMI	-28.123	-629.997	878.727
PLRQE	-32.835	-629.988	1158.11
HDEYC	-23.525	-629.986	899.013
PAYWK	-43.929	-629.969	1355.28
KTDMM	-36.951	-629.968	1290.7
CVVIY	-42.382	-629.955	1210.71
HHLKN	-25.659	-629.952	1341.97
TDPTV	-34.523	-629.951	1085.37
MQCEG	-44.734	-629.948	1256.73
KWICL	-38.549	-629.946	1006.14
EIVVR	-35.574	-629.943	1261.89
PYITL	-33.056	-629.924	1239.24
NEHLK	-32.018	-629.921	1215.39
TFWRF	-30.735	-629.92	1013.72
WVYIN	-43.241	-629.907	1326.47
YHQTH	-29.011	-629.907	1000.92
AFSEL	-29.457	-629.902	1133.98
GAEIC	-34.316	-629.884	1104.46
NKTMN	-36.801	-629.876	1239.76
HNITA	-32.174	-629.86	955.513
QVSMQ	-34.822	-629.858	1233.73
VDWTK	-34.822	-629.836	1172.77
SQSFA	-36.835	-629.826	1031.81
TEDLN	-28.311	-629.825	1158.55
TSYYA	-34.134	-629.817	1089.72
HSRDI	-29.07	-629.8	1345.88
PSHKE	-24.733	-629.787	1094.4
VGNSQ	-18.564	-629.785	811.513
VGPST	-39.228	-629.784	999.101
KAYND	-29.605	-629.781	1243.66
WVLHG	-21.022	-629.778	869.493
TITQM	-40.148	-629.775	1118.94
HHHVI	-36.285	-629.769	1249.21
TSDAM	-40.437	-629.764	1146.51
FCRLL	-43.695	-629.763	1317.88
VYFQS	-30.533	-629.741	1183.24
HNCQH	-36.029	-629.736	1160.63
RLALC	-38.96	-629.724	1152.41
SWLCM	-39.698	-629.711	1114.84
WNQPY	-41.74	-629.698	1344.54
TSGNS	-23.275	-629.694	837.597
LTMPN	-32.274	-629.693	1085.12
INEVE	-30.211	-629.69	981.582
LKPPF	-31.541	-629.673	1134.54
GMPLT	-29.574	-629.668	1059
AIWIG	-40.114	-629.645	1110.77
IGFMN	-35.217	-629.644	1119.96
PRPPQ	-28.985	-629.638	1139.86
QSNGF	-27.885	-629.63	1109.41
NESEA	-27.101	-629.591	1054.81
PIQAC	-31.256	-629.59	1106.43
NSDVH	-26.226	-629.575	1088.83
CEITM	-34.782	-629.569	1221.43
SCWWA	-33.338	-629.543	1154.48
YLWWM	-51.835	-629.532	1513.98
MVVKG	-41.366	-629.532	1177.6
DMVVL	-33.42	-629.52	1282.37
CQALN	-33.466	-629.514	1146.65
SDCMP	-25.674	-629.507	1023.1
LFMPV	-43.895	-629.505	1145.65
RITVQ	-27.183	-629.501	1108.06
WCCAG	-30.927	-629.499	1008.64
GGADN	-24.963	-629.497	855.184
MTNVV	-33.966	-629.482	1116.72
TASHN	-28.125	-629.48	1075.36
EHYLH	-31.579	-629.474	1208.72
GREWE	-30.678	-629.442	1119.47
SVFWK	-37.258	-629.44	1187.21
HFLLA	-48.89	-629.434	1212.08
MKFMA	-29.186	-629.433	1142.95
YPDRT	-36.647	-629.431	1132.2
ASTLW	-35.958	-629.425	1076.78
SLYTA	-31.476	-629.406	1061.96
MVPMF	-38.373	-629.396	1258.81
MTDHT	-32.627	-629.396	1189.44
FGAMC	-33.565	-629.37	1066.73
GQGPG	-22.477	-629.367	917.407
IMCEG	-34.763	-629.36	1162.91
KCMPA	-37.163	-629.356	1200.8
FYAWM	-38.977	-629.353	1272.57
PSQQE	-26.836	-629.348	1004.02
GGGHH	-23.856	-629.344	827.973
EHIQC	-37.936	-629.336	1168.87
GENWF	-37.494	-629.328	1260.26
YLIRD	-33.96	-629.325	1277.94
HIGAV	-31.56	-629.319	993.502
HHLQD	-40.649	-629.313	1272.1
DNVND	-39.34	-629.313	1194.46
GTSWK	-27.706	-629.289	1142.22
GDRPC	-27.11	-629.271	972.26
HGVMT	-36.319	-629.261	1069.99
GKFMI	-33.41	-629.258	1243.34
WGYAM	-35.549	-629.24	1117.11
WDAYW	-35.604	-629.221	1253.39
RTDNY	-33.586	-629.22	1181.46
YSKAG	-26.624	-629.208	997.918
MILCI	-29.439	-629.205	980.864
TGVQN	-24.722	-629.182	961.402
CCDMC	-41.961	-629.167	1117.46
GSWCT	-29.779	-629.16	948.595
ALEFI	-43.509	-629.152	1294.23
FLGGL	-34.754	-629.136	980.632
AWNRE	-28.711	-629.13	1192.88
ISHDI	-30.869	-629.118	1024.81
NYQSH	-28.376	-629.098	1218.19
QNNFT	-29.435	-629.09	1136.42
HSGAP	-28.808	-629.079	883.204
SVQLI	-33.481	-629.078	1185.93
VRICW	-43.993	-629.077	1299.98
TYGEH	-32.785	-629.074	1100.85
CPWSN	-38.529	-629.072	1151.31
RHPIL	-44.459	-629.068	1317.27
KPQGP	-24.53	-629.066	993.162
NPCWI	-33.235	-629.056	1184
LAIMQ	-48.077	-629.044	1267.55
CKGST	-26.657	-629.044	996.708
SCAPL	-27.16	-629.041	1042.82
LDLME	-43.949	-629.037	1340.08
CANEM	-33.704	-629.017	1065.13
FGPGA	-26.677	-629.016	1006.73
MDPNS	-29.062	-629	1025.49
RMHEM	-32.97	-628.979	1301.73
VCADI	-33.749	-628.977	1002.52
DAQED	-30.438	-628.963	935.882
RNPLM	-34.14	-628.958	1129.42
NYQPS	-30.335	-628.954	1146.12
IRVEE	-30.802	-628.95	1142.41
VGGSI	-23.451	-628.944	680.55
IFFIK	-44.725	-628.941	1273.27
TNNWC	-31.214	-628.928	1044.87
TQLMI	-40.124	-628.921	1173.02
IGVTQ	-36.769	-628.911	1115.93
DRYFT	-38.542	-628.899	1302.89
LGLPF	-31.603	-628.892	1037.64
DGNSQ	-23.174	-628.889	900.614
CYLGR	-33.867	-628.887	1233.38
DFMAM	-43.796	-628.866	1270.81
CASLG	-19.51	-628.865	855.35
EECSV	-31.978	-628.856	1109.74
EGNFP	-31.343	-628.856	1095.86
ELAHK	-34.34	-628.855	1168.94
YASDS	-23.194	-628.852	850.927
DHPSS	-23.816	-628.845	933.458
NYADH	-31.806	-628.836	1098.92
DQPWW	-37.477	-628.835	1136.22
EHHQG	-33.921	-628.825	1156.5
ISDSW	-33.75	-628.819	989.833
GSKIY	-40.03	-628.816	1168.22
DKRAY	-29.091	-628.814	1293.97
HFMWC	-36.695	-628.809	1303.21
MVRDS	-32.364	-628.802	1107.49
HHVTQ	-39.657	-628.791	1282.04
IAYEN	-32.067	-628.784	1028.88
MGWFH	-40.502	-628.75	1203.56
ADAFM	-29.814	-628.728	1104.5
MGCEM	-37.118	-628.726	1170.43
EIDAV	-27.082	-628.694	882.853
PFFFE	-38.235	-628.693	1234.51
VCWMC	-34.649	-628.674	1085.98
LNMQR	-23.704	-628.673	1089.59
ATFYK	-34.755	-628.672	1197.05
DENEW	-33.78	-628.66	1122.09
TKARF	-33.543	-628.652	1163.68
YWDHA	-41.869	-628.651	1362
KCVPY	-36.918	-628.645	1189.69
LVDKS	-27.775	-628.601	1082.51
EQAPC	-36.285	-628.596	1130.4
APRCI	-38.961	-628.59	1229.65
YKVNV	-33.176	-628.579	1212.17
ACTPW	-29.357	-628.577	1026.22
WLHNM	-35.167	-628.576	1285.96
CYCNG	-27.993	-628.575	1008.32
IDPML	-33.657	-628.565	1100.56
TAGPF	-35.974	-628.56	922.446
GSLQY	-40.324	-628.558	1211.53
YGAWM	-39.1	-628.545	1228.74
KMFCV	-39.478	-628.536	1360.47
SATEI	-32.289	-628.531	1041.41
AGRFL	-28.105	-628.53	1034.29
DTGHD	-21.632	-628.52	972.986
GPHPV	-22.583	-628.516	980.518
RMPNW	-28.698	-628.512	1054.26
WQKAV	-36.86	-628.484	1194.24
RVQYC	-34.023	-628.467	1216.65
AHLNI	-34.884	-628.465	987.466
VMIDE	-31.638	-628.454	1015.17
KHSLK	-30.271	-628.444	1302.79
RCMDI	-34.824	-628.442	1315.86
YPNLF	-35.144	-628.435	1083.87
LWNTT	-47.44	-628.421	1315.59
QYCDR	-33.563	-628.414	1211.44
IDFHG	-37.055	-628.411	1266.04
QNSAC	-19.516	-628.377	878.379
VYIVI	-39.244	-628.376	1158.74
VMWPT	-38.631	-628.364	1174
VGFQS	-39.688	-628.363	1153.93
LATAG	-27.793	-628.359	956.915
AFMEI	-35.583	-628.357	1090.77
CDGSR	-25.44	-628.35	937.94
MLMPA	-41.763	-628.348	1200.55
KPWLI	-27.699	-628.347	1049
PVRHH	-31.993	-628.334	1279.81
AAMPV	-31.455	-628.33	958.24
ICWLQ	-40.479	-628.329	1299.31
AMDNH	-33.607	-628.321	1153.35
QVAYM	-28.495	-628.312	1025.62
CMHGI	-32.131	-628.297	996.22
PNSQG	-24.157	-628.293	917.072
WEPPH	-36.043	-628.287	1317.04
FVWIG	-38.195	-628.281	1238.54
FGHPA	-24.606	-628.276	957.701
HQMQQ	-43.767	-628.269	1320.95
QIGIG	-23.825	-628.26	978.723
GYHAF	-26.896	-628.244	878.125
DLVKW	-38.165	-628.236	1199.37
MASVG	-24.5	-628.236	904.459
MYKGI	-38.457	-628.234	1293.29
ADKEW	-36.022	-628.233	1236.97
MCYGQ	-46.789	-628.226	1202.59
KQWCK	-38.377	-628.219	1221.33
WCMTR	-41.646	-628.213	1223.91
KLTHF	-32.022	-628.205	1301.91
FSTSC	-30.149	-628.198	1021.64
NGCQY	-28.983	-628.197	1082.71
TIEWF	-39.89	-628.183	1318.52
KANVG	-32.675	-628.18	1031.87
FCQQA	-36.342	-628.175	974.623
YVDGH	-22.109	-628.173	1007.11
CQVRV	-36.869	-628.171	1077.91
WFGWA	-37.756	-628.162	1159.28
DWQTS	-26.542	-628.162	1111.79
DCAYI	-26.874	-628.153	970.978
EGFTT	-35.084	-628.145	1084.94
VAMIL	-39.941	-628.13	1138.35
NCIYQ	-37.574	-628.106	1100.89
PWFEK	-40.949	-628.105	1423.27
WPPWA	-46.773	-628.101	1223.35
DARDP	-21.9	-628.101	1002.36
PMYVF	-39.997	-628.094	1089.67
PTVAQ	-29.904	-628.092	1040.16
HRSRQ	-28.291	-628.092	1299.04
HGLGC	-20.76	-628.081	882.327
SQLFH	-35.345	-628.079	1088.58
CKPQK	-30.525	-628.077	1149.05
DTQVS	-33.727	-628.076	1026.43
NAALG	-28.605	-628.076	933.026
WNFQT	-38.74	-628.075	1183.75
INELW	-41.279	-628.064	1356.26
VYKYI	-45.456	-628.056	1288.48
SRFYK	-35	-628.041	1368.96
MELLT	-44.176	-628.031	1171.5
WQAVH	-30.058	-628.016	1107.73
ATPPH	-29.02	-628.011	989.734
RETCC	-33.84	-628.01	1146.79
HHKCN	-30.911	-628.006	1271.29
PYPGN	-17.637	-628	965.863
LMNTS	-26.881	-627.991	1081.65
DTCMP	-24.257	-627.987	897.068
YNVPS	-32.864	-627.984	1113.72
IHEYL	-32.683	-627.979	1147.5
GVLSN	-29.43	-627.968	1107.11
SYAMD	-35.938	-627.967	1045.56
HPVQR	-35.169	-627.966	1261.16
YLSAS	-36.566	-627.963	1055.19
QLKTA	-36.252	-627.953	1269.42
MSKAI	-33.75	-627.949	1172.97
TSYFG	-30.388	-627.946	1069.34
TFSGQ	-24.594	-627.919	1074.05
GKYDC	-31.668	-627.917	1084.62
MATIG	-27.435	-627.904	949.68
VSVLC	-23.449	-627.894	855.376
FQEWS	-30.753	-627.878	1105.63
VPGMQ	-36.278	-627.869	1251.26
GWFPN	-24.381	-627.859	1127.33
VGMGD	-28.307	-627.834	946.803
TEALA	-28.204	-627.827	964.62
PYKTS	-35.812	-627.818	1239.69
IPCIN	-37.519	-627.809	1174.4
NGDHG	-18.426	-627.807	914.16
SWQMH	-33.968	-627.802	1155.06
CETWM	-34.211	-627.798	1284.75
SKYLL	-33.884	-627.795	1283.65
MFWHE	-44.22	-627.794	1384.72
CWVSK	-37.094	-627.794	1240.77
PNRVD	-28.967	-627.78	1107.94
DSTWM	-35.395	-627.777	1183.62
SGEYP	-29.607	-627.777	984.405
QYKGE	-28.482	-627.776	1190.87
NNISG	-21.436	-627.741	926.962
IHYRS	-32.741	-627.734	1188.99
DTCTT	-29.857	-627.734	1042.57
TYDET	-32.637	-627.723	1222.11
TAMHN	-39.287	-627.713	1093.77
MIQQI	-34.603	-627.713	1203.51
WKVQG	-29.037	-627.699	1168.53
IMTIS	-41.145	-627.693	1117.66
DNTDC	-30.629	-627.69	1088.01
AHMTW	-42.648	-627.673	1182.66
FVPFM	-29.268	-627.672	1158.44
YYCFK	-44.027	-627.671	1377.63
NDCGG	-28.205	-627.662	868.022
VHAGS	-33.71	-627.658	1040.14
QPDAG	-31.79	-627.657	950.519
NNERR	-24.657	-627.656	1210.85
FLGHY	-22.797	-627.655	934.018
DDLPM	-26.989	-627.652	1106.67
EDTDQ	-28.884	-627.647	1152.95
AGCIQ	-30.557	-627.646	965.384
NIGVK	-26.378	-627.642	1129.22
HVDVM	-35.52	-627.628	1236.6
MKDTM	-27.267	-627.625	1156.08
VICWE	-41.678	-627.623	1106.63
TIGKR	-22.103	-627.616	1023.18
PNKEW	-27.082	-627.612	1210.59
AWWQY	-34.846	-627.611	1192.16
DLFIV	-38.825	-627.609	1237.78
WGDVY	-22.293	-627.606	857.165
AFSDP	-28.278	-627.604	1040.27
MNPAH	-29.081	-627.602	1030.62
AFIFR	-36.754	-627.581	1336.78
SILQM	-35.936	-627.573	1099.87
FGECV	-33.174	-627.573	1164
VQHKH	-25.001	-627.571	1285.5
HTIPT	-31.349	-627.568	1091.95
HPYKV	-31.463	-627.565	1316.3
WSSIT	-25.847	-627.559	1006.33
ADPFA	-26.537	-627.551	998.863
AFEED	-31.581	-627.533	1045.61
MPHEH	-43.027	-627.528	1252.21
AADIA	-33.335	-627.522	862.844
YGIIM	-28.568	-627.505	1169.17
TDLYT	-36.305	-627.504	1098.88
HAIMA	-41.581	-627.503	1091.14
PTNVT	-24.35	-627.501	945.621
VNSVL	-41.838	-627.487	1168.49
IKEWC	-34.888	-627.483	1390.74
AVFSL	-42.066	-627.471	1144.94
PEYEH	-30.977	-627.46	1255.2
THKDS	-31.474	-627.453	1139.86
MWMHD	-38.309	-627.441	1218.72
MPPAS	-26.861	-627.439	1101.94
QASIP	-25.215	-627.432	947.56
GRKLN	-31.179	-627.428	1162.11
DNIKG	-25.333	-627.426	971.605
ALISM	-37.511	-627.425	1175.42
FYTVG	-32.339	-627.424	1074.89
WVFFI	-45.487	-627.421	1293.58
PCAFL	-29.503	-627.412	963.499
IGALG	-28.185	-627.411	905.922
IFQVH	-35.406	-627.391	1138.7
MSMVW	-39.927	-627.368	1367.75
IDMVA	-28.575	-627.366	973.134
FCNIC	-36.133	-627.362	1031.49
ARNYS	-32.357	-627.361	1063.47
VHGSK	-27.32	-627.36	1084.36
DVGYQ	-29.106	-627.347	1020.24
SYIDV	-30.021	-627.34	1135.14
IMTVH	-38.904	-627.335	1067.1
PYGQC	-34.375	-627.327	1204.97
VVFLQ	-38.777	-627.317	1107.11
QEGFC	-31.994	-627.308	1051.38
FCRDG	-37.311	-627.299	1125.47
TFDTG	-23.654	-627.299	1071.31
VMTQL	-32.901	-627.294	1206.52
DHKSA	-27.986	-627.286	992.524
CAVYD	-27.589	-627.285	978.187
SGEQL	-25.551	-627.273	993.187
SRDAG	-30.207	-627.239	1018.03
PLCDF	-37.734	-627.229	1111.2
VFMAY	-32.992	-627.214	1172.74
HEFKS	-34.931	-627.211	1158.02
PNMTT	-22.99	-627.204	949.518
MKKVL	-42.54	-627.19	1327.91
QPTGM	-20.585	-627.189	934.423
FWTKQ	-35.546	-627.173	1364.69
RAFDN	-27.583	-627.163	969.885
YPQRS	-24.131	-627.154	1221.78
AGIIC	-25.714	-627.152	878.845
FICKA	-37.895	-627.151	1170.35
FPMFC	-48.723	-627.143	1276.34
GQQNG	-34.843	-627.134	1031.46
GCHYG	-27.575	-627.126	1139.78
MCDNT	-35.834	-627.12	1178.22
CNHII	-44.452	-627.099	1311.43
FANFD	-46.607	-627.092	1206.21
QWYGT	-35.082	-627.086	1123.43
WYAYL	-43.588	-627.084	1386.15
IMMST	-39.83	-627.082	1245.53
SVENG	-25.798	-627.079	966.189
CTFPL	-37.764	-627.067	1185.43
NTCMG	-44.801	-627.066	1208.35
SGSGQ	-36.038	-627.062	971.767
ACVAI	-34.8	-627.04	1014.19
VDGMT	-40.744	-627.037	1108.85
CGAPA	-19.061	-627.037	727.795
FGPCG	-28.425	-627.03	871.603
AAEYY	-28.994	-627.028	1035.36
GWVLD	-33.241	-627.027	1114.61
AADTK	-35.33	-627.012	1053.74
QVASR	-22.084	-627.009	1108.88
ISPRN	-28.326	-627.007	1130.41
STMNR	-33.027	-626.996	1123.28
VSNTP	-33.039	-626.972	1037.55
WQPHK	-36.297	-626.966	1231.38
HKRPD	-32.983	-626.961	1300.39
ICCSA	-26.144	-626.951	845.395
PGGPH	-19.294	-626.948	864.842
KALSK	-36.819	-626.935	1173.79
DFMLC	-24.76	-626.929	1046.65
SKQIY	-37.574	-626.926	1301.32
LNRHC	-28.711	-626.922	1204.51
PWLFH	-38.699	-626.918	1305.87
PNVEK	-22.47	-626.912	1030.14
TKCNG	-31.705	-626.905	1019.18
IACIK	-39.177	-626.895	1116.63
TVWAF	-33.359	-626.889	1164.96
TGRYN	-29.705	-626.881	1062.55
YTYPD	-38.989	-626.88	1119.29
SDLRL	-34.42	-626.875	1082.87
ADTYT	-32.012	-626.87	1163.23
LKCNR	-27.648	-626.867	1227.67
PIQGP	-23.364	-626.85	1016.13
IEWPM	-40.949	-626.842	1167.02
ADMIW	-47.025	-626.841	1291.33
QRFFD	-43.225	-626.827	1378.94
TQICV	-32.025	-626.822	1142.87
EPWRN	-39.147	-626.817	1207.6
AMDLE	-32.673	-626.806	1013.89
VLHYG	-32.265	-626.801	1160.63
IMGGS	-33.877	-626.795	1015.57
PDTQT	-28.2	-626.792	1158.81
QHVYS	-35.175	-626.782	1207.38
GSAYN	-29.593	-626.782	1093.6
SKVAF	-36.38	-626.777	1218.47
AWTYI	-35.453	-626.775	1201.05
RLEQQ	-34.322	-626.753	1195.59
AVYAF	-41.28	-626.748	1184.42
MWDGV	-40.274	-626.742	1258.33
DIHGC	-24.876	-626.735	1090.82
NIEDA	-28.49	-626.729	1143.67
EMLIG	-39.283	-626.727	1116.59
QVNEY	-30.279	-626.727	1218.81
VELPL	-40.999	-626.708	1067.68
HGHNS	-34.123	-626.708	1133.68
DFTLM	-34.909	-626.703	1197.36
HADAC	-22.697	-626.703	964.452
KQTIG	-30.387	-626.699	1118.89
TDHPW	-29.435	-626.692	996.059
APNTP	-24.557	-626.68	970.919
ITEFL	-44.602	-626.669	1243.79
SEVRN	-34.194	-626.668	1189.14
KYTPD	-28.447	-626.667	1182.49
GQVEY	-27.862	-626.666	944.402
MGQSC	-31.15	-626.658	1074.7
RDDRG	-31.317	-626.655	1007.03
SSNWP	-37.65	-626.651	1146.91
HTKHK	-35.77	-626.639	1352.55
PPAIA	-21.85	-626.638	986.251
LWNLE	-51.103	-626.636	1335.85
TFQIP	-32.601	-626.63	1178.91
PLPMC	-32.248	-626.613	1122.57
QYAHY	-27.483	-626.61	1073
QFRKN	-37.811	-626.606	1266.45
CNSYF	-27.165	-626.583	1088.21
IWWDV	-41.476	-626.579	1395.74
AVVDA	-33.656	-626.579	959.051
IIDNE	-28.58	-626.561	1050.44
PPPIR	-23.137	-626.55	1110.1
NFPIL	-48.626	-626.549	1226.63
QYGVA	-34.995	-626.546	996.763
LSDPL	-26.963	-626.54	995.195
DGTQP	-21.629	-626.531	920.657
DNPDL	-39.388	-626.528	1158.05
MSRTE	-28.949	-626.525	1016.52
IKLLW	-35.634	-626.524	1305.38
KAKDQ	-19.022	-626.507	859.612
GDMNN	-27.922	-626.503	1116.73
FPDGM	-27.651	-626.498	930.667
YWAVG	-34.155	-626.492	1075.13
GISYI	-26.416	-626.485	1083.81
IGRAF	-29.909	-626.478	1058.69
FQSEF	-27.315	-626.476	1085.14
CIYFS	-37.354	-626.473	1208.28
CPAIG	-25.939	-626.473	956.76
GNVWS	-33.875	-626.468	1084.34
IFHVV	-28.464	-626.468	1061.69
QVPKA	-30.964	-626.466	1026.61
DMHNH	-42.36	-626.439	1301.27
QEIMW	-47.108	-626.433	1361.86
IPDVI	-36.447	-626.433	993.207
FTVIL	-40.01	-626.421	1184.06
WFRPG	-35.467	-626.408	1191.04
ITMSI	-31.306	-626.406	1203.87
QMFIS	-35.339	-626.403	1203.86
HRMVL	-39.063	-626.401	1192.67
RPCNS	-23.994	-626.397	1126.6
VGIMN	-37.703	-626.394	1135.54
CFITK	-44.909	-626.389	1324.84
LCSSG	-30.456	-626.387	967.904
ILIEY	-31.624	-626.385	1216.7
HCPVV	-34.804	-626.383	1044.4
ECTTV	-32.555	-626.375	1006.04
WMGKH	-36.767	-626.373	1207.79
GFALW	-40.556	-626.371	1168.59
AQPAH	-31.277	-626.35	1123.96
AAITP	-26.001	-626.348	935.621
KLTTM	-43.22	-626.346	1170.51
PVWAQ	-26.535	-626.343	1093.91
WEPNW	-33.981	-626.342	1438.38
PLLER	-30.812	-626.342	1251.95
SWHQM	-39.259	-626.324	1261.97
PKLHE	-36.153	-626.324	1281.76
KRDHK	-34.395	-626.322	1421.5
DSSRS	-29.149	-626.322	1043.64
CEGNY	-33.183	-626.321	1060.95
LKRPR	-24.759	-626.308	1288.96
GCQDS	-25.214	-626.304	987.247
PIWAS	-24.798	-626.297	1023.19
TPLDK	-29.562	-626.296	1115.77
GYAPV	-28.746	-626.296	1122.06
CKTCD	-27.261	-626.294	1079.45
HPAQW	-33.683	-626.292	989.014
DQHAF	-28.84	-626.291	1079.33
KMENM	-31.782	-626.281	1394.48
ECHMC	-33.176	-626.277	1086.39
IDNFN	-26.116	-626.264	1068.02
PVTSR	-29.42	-626.263	1092.68
FWKCV	-31.875	-626.256	1115.32
NCRYQ	-41.524	-626.245	1325.42
GFYKF	-40.843	-626.241	1155.59
HLTMF	-36.424	-626.24	1336.58
EHDVW	-30.605	-626.239	986.25
VTMCN	-36.239	-626.231	1046.54
QPDAV	-37.076	-626.223	1121.23
SIWMS	-47.012	-626.22	1143.85
GKYLA	-26.382	-626.216	1045.98
AFEPP	-24.726	-626.215	1126.29
SEGVN	-24.644	-626.215	1027.16
PYLQI	-32.242	-626.213	1118.84
CGCRF	-42.549	-626.211	1145.79
QYFWD	-38.348	-626.211	1276.98
GPYFC	-35.331	-626.21	1167.56
TSCTL	-37.127	-626.206	1232.16
VGKHN	-31.877	-626.204	1134.57
APSVV	-28.023	-626.203	940.753
TKIYA	-41.994	-626.201	1231.9
PMKRL	-26.805	-626.201	1017.07
DSENF	-24.099	-626.2	1176.88
DDGTE	-26.77	-626.186	864.841
PEWLG	-30.685	-626.184	1057.24
IHNRE	-35.682	-626.182	1291.46
CCTAW	-38.507	-626.175	1037.53
GMYVD	-35.425	-626.17	1190.54
VGNAT	-28.025	-626.162	892.396
WHFIK	-47.993	-626.157	1372.65
DKWGW	-34.82	-626.153	1158.38
LCQCM	-37.35	-626.134	1128.71
TVYKP	-29.05	-626.134	1070.22
CDRIK	-26.312	-626.132	1173.21
WLGML	-44.386	-626.127	1364.24
GHTVV	-30.455	-626.126	989.673
TLVFN	-43.665	-626.125	1222.03
DCCFL	-33.535	-626.12	1145.77
HHLLY	-46.959	-626.112	1358.85
KKHQF	-29.255	-626.102	1061.66
ASIVM	-42.949	-626.1	1138.54
AIMMI	-36.36	-626.088	1161.63
FHKIS	-37.224	-626.087	1260.58
YLKGQ	-26.823	-626.085	1266.48
MDNFV	-35.7	-626.084	1232.6
WIPDT	-29.026	-626.081	1008.33
GMEVR	-33.709	-626.079	1156.83
CPHHA	-30.94	-626.07	1101.73
VDAPR	-21.42	-626.068	1013.53
GTLVT	-31.196	-626.067	918.513
INLLF	-52.387	-626.066	1263.81
QAALA	-26.838	-626.065	1023.46
VCMNM	-38.909	-626.06	1152.93
VATQF	-30.558	-626.056	1001.33
ENPGS	-19.121	-626.056	953.254
GADLD	-41.239	-626.054	1032.25
FDNHS	-26.556	-626.047	1013.42
MWETE	-34.259	-626.033	1205.39
KCLQR	-36.598	-626.031	1130.29
PIQDC	-34.3	-626.031	1020.56
SLELP	-27.323	-626.02	1116.64
KTSMF	-27.798	-626.019	1258.04
WCGLI	-42.69	-626.011	1192.46
PQDLV	-35.078	-626.005	1096.72
GMWRR	-31.199	-626.002	1271.22
GQTQS	-23.165	-625.997	1018.44
CGVCF	-31.812	-625.995	1086.98
PSRPE	-24.342	-625.994	1194.06
VQYPV	-40.539	-625.987	1189.38
TNMIV	-48.641	-625.982	1189.84
TVWPY	-45.402	-625.981	1404.05
VHGQK	-22.302	-625.98	1145.82
RGRCN	-35.332	-625.977	1338.15
TKWYS	-30.514	-625.973	1145.69
TTQKE	-24.973	-625.973	995.272
WHNWS	-40.88	-625.964	1515.68
CCNSV	-25.246	-625.964	987.703
DCAAQ	-29.621	-625.961	997.858
VLVQD	-42.066	-625.958	1023.48
TLAWT	-39.924	-625.958	1186.22
PHIDL	-38.536	-625.956	1286.68
KHRGM	-24.149	-625.956	1036.19
TISSY	-21.846	-625.953	952.524
MDTSR	-18.415	-625.947	998.882
FEGTP	-20.883	-625.937	820.564
PAVYR	-34.924	-625.923	1297.74
IPCVP	-31.424	-625.923	1034.96
CTWTW	-43.554	-625.919	1254.96
EPRPQ	-19.617	-625.915	1245.72
HDVPI	-28.762	-625.914	962.342
NNCAG	-30.643	-625.911	958.624
VPFDH	-28.848	-625.906	1197.78
HMYDQ	-28.149	-625.905	1148.66
ETSNT	-22.383	-625.905	1073.19
SWNML	-38.323	-625.904	1232.77
LGQQD	-27.914	-625.899	1098.17
GRCNM	-36.923	-625.893	1176.46
ICCVA	-31.188	-625.889	1020.93
AMVVS	-38.146	-625.887	1076.22
EAWVN	-30.416	-625.865	1033.59
LLNAM	-39.49	-625.862	1200.4
AYSWT	-37.997	-625.858	1195.17
MFALS	-46.507	-625.857	1246.36
QKVFN	-33.793	-625.849	1342.92
SHGAQ	-22.954	-625.848	968.031
CVPHQ	-35.103	-625.846	1197.78
TIVAG	-33.798	-625.846	1002.51
MWEVG	-40.026	-625.845	1242.29
AHLCP	-32.508	-625.845	1001.66
HGTQN	-31.266	-625.843	1026.86
KVMYW	-36.335	-625.842	1309.68
RPHCC	-32.15	-625.837	1114.55
AMTDN	-27.223	-625.836	955.719
GPAWL	-34.591	-625.829	1058.98
TCPEM	-31.556	-625.829	1072.05
DMYYE	-37.98	-625.822	1162.48
NLGDH	-26.383	-625.82	956.493
GQPKA	-26.191	-625.819	1037.66
PSSEQ	-21.052	-625.814	1042.24
QQINN	-26.524	-625.813	971.918
ADDYG	-29.816	-625.803	1093.52
WLNDG	-39.925	-625.798	1146.39
EERIH	-28.692	-625.796	1288.41
THIIR	-33.75	-625.787	1287.76
DNMCE	-29.35	-625.773	1043.63
PNFCN	-33.018	-625.769	1134.9
LQPAH	-33.752	-625.762	1173.32
TCELN	-28.637	-625.758	852.221
HCTTD	-24.096	-625.755	1004.88
YNHWC	-35.573	-625.74	1305.65
EHGNE	-18.766	-625.738	962.305
CFSDV	-30.668	-625.723	1061.49
HSLPR	-27.563	-625.722	1097.86
FMHLP	-40.33	-625.712	1229.44
TIANY	-36.449	-625.699	1141.87
EGCRT	-28.792	-625.697	1043.94
PESSE	-12.605	-625.697	853.924
DWHII	-41.23	-625.696	1278.88
QNPCN	-33.586	-625.696	1116.25
VPVFC	-37.412	-625.691	1156.09
MIACD	-38.797	-625.686	1149.7
CAQCA	-29.994	-625.682	732.954
SFWWA	-42.409	-625.677	1174.36
KQADD	-35.603	-625.669	1139.87
WNMQS	-35.236	-625.665	1309.98
AMQEV	-32.579	-625.662	1087.78
NGISP	-28.093	-625.66	862.299
EYHPW	-22.39	-625.66	936.105
RVMTA	-34.372	-625.658	1174.49
SVQDV	-32.353	-625.654	1064.74
SPCHP	-18.648	-625.652	1011.99
DCQRA	-40.061	-625.637	1207.24
ASAMW	-31.407	-625.635	1117.02
PNIAI	-28.443	-625.628	922.08
PWCDS	-31.126	-625.626	1074.68
WHNMN	-43.176	-625.623	1286.34
GIGVD	-31.601	-625.615	874.15
TYPTK	-27.619	-625.615	1207.36
WLCVS	-43.807	-625.612	1114.15
HTSRC	-17.654	-625.605	887.538
FPSIG	-32.833	-625.603	977.273
PNGFR	-37.635	-625.601	1274.52
PCRHG	-24.04	-625.601	1167.91
DANEY	-23.856	-625.597	1163.53
LRLIA	-41.346	-625.585	1397.72
QIQQW	-27.146	-625.569	1135.95
EGHDF	-29.824	-625.565	1105.15
QNAQG	-23.212	-625.563	1069.29
MHLLG	-37.231	-625.56	1080.81
DKKSP	-24.009	-625.559	1194.6
CCSIS	-29.033	-625.549	1055.17
HERVK	-27.003	-625.546	1198.38
EVTSD	-22.981	-625.544	1060.64
TAYFN	-37.273	-625.543	1061.61
VSIGN	-35.37	-625.536	1018.75
IEHKD	-38.475	-625.528	1266.01
KLNRE	-40.275	-625.521	1316.62
WMRKA	-45.66	-625.518	1310.92
QKVAY	-42.723	-625.517	1297.02
IRSNI	-28.334	-625.511	1099.66
AYLHW	-53.988	-625.51	1462.31
PGFPM	-31.152	-625.51	1111.62
TRDPT	-29.254	-625.508	1119.01
PLTAG	-31.618	-625.507	1026.51
CYYPL	-35.043	-625.502	1129.52
MPCHW	-38.984	-625.5	1210.86
TKWYD	-31.721	-625.49	1107.73
MIIDF	-35.403	-625.481	1235.44
NQGLQ	-28.686	-625.481	1083.89
NVGNT	-20.879	-625.48	1008.96
EWVYA	-31.916	-625.479	1211.26
NAKFD	-29.458	-625.473	1217.3
SNKER	-33.63	-625.468	1368.55
EGPYH	-22.507	-625.459	1040.87
QAMFM	-39.76	-625.457	1283.51
YTVAL	-35.89	-625.457	1183.03
NLPIQ	-42.567	-625.455	1273.11
GSILY	-30.677	-625.445	1098.72
WSHVF	-25.444	-625.441	952.664
ECSPK	-25.92	-625.439	1076.09
NVGPN	-27.119	-625.437	1116.77
SHSRT	-25.386	-625.435	1032.41
PRMYE	-38.712	-625.432	1303.12
GLAYQ	-36.284	-625.432	1124.42
HKSKI	-33.461	-625.432	1164.27
VIWLI	-32.484	-625.43	1035.05
FMCSM	-40.09	-625.429	1064.5
PMMKK	-33.125	-625.426	1132.89
YDRSG	-24.027	-625.424	1056.42
TVQPF	-30.784	-625.423	1145.06
QGGLK	-27.806	-625.408	1175.03
PISCK	-15.336	-625.403	900.373
CAIYA	-40.509	-625.399	1109.22
PGHCA	-27.068	-625.393	998.954
GDMSC	-31.532	-625.389	921.35
NWRYH	-36.087	-625.387	1418.3
IYEQT	-43.819	-625.384	1322.43
IGWAY	-25.231	-625.38	1033.5
NSGAY	-27.066	-625.379	924.312
WPAWS	-34.381	-625.376	1313.15
WNTDL	-27.268	-625.369	1037.92
DGELY	-35.238	-625.36	1143.35
MDCGG	-23.805	-625.359	988.859
ERTQT	-33.833	-625.357	1300.85
TGGAF	-20.832	-625.355	857.006
HAMTH	-39.62	-625.351	1178.45
VNWDY	-33.013	-625.351	1180.42
MHGFL	-36.53	-625.347	1301.08
MQGTI	-32.336	-625.339	1184.96
SMRLM	-26.732	-625.329	1222.44
TPMEE	-34.547	-625.327	1096.85
YWCYW	-42.348	-625.325	1269.37
YQYTI	-32.444	-625.319	1107.12
DNIGV	-25.411	-625.319	1050.24
NDPNP	-23.733	-625.317	1049.7
QHHPT	-27.228	-625.314	1143.21
TPGFS	-23.96	-625.306	891.364
GVKWR	-32.479	-625.298	1168.59
MWFLQ	-40.971	-625.296	1223.71
MVHAM	-29.938	-625.292	1049.95
GNMGF	-27.597	-625.291	904.75
IQYNY	-32.426	-625.29	1219.65
RHNCN	-36.175	-625.284	1200
RYMHY	-34.925	-625.278	1220.47
KEYDH	-31.954	-625.277	1265.24
ECVWM	-42.054	-625.275	1225.7
QAEAP	-30.76	-625.273	1060.55
AFATQ	-24.085	-625.267	976.013
KIPLH	-42.129	-625.26	1305.24
PMCDE	-32.108	-625.244	1019.15
MFIAH	-29.145	-625.233	1127.64
TIVPV	-38.005	-625.231	1166.07
HEDDD	-23.442	-625.227	1018.89
KLDPH	-31.089	-625.223	1198.55
TGGCI	-24.639	-625.219	796.807
QSLIG	-29.283	-625.216	1108.94
EEIQS	-33.825	-625.204	1173.46
LLPSM	-32.427	-625.2	1003.79
CTCRP	-29.46	-625.198	1003.48
KGGLN	-24.589	-625.187	926.392
GLMYK	-47.179	-625.171	1339.92
FQMWS	-49.701	-625.17	1392.29
VISQF	-26.954	-625.165	1042.82
PYFFM	-35.284	-625.158	1159.16
EHLDA	-33.673	-625.154	1058.6
SRRMQ	-34.297	-625.153	1238.78
DYENG	-21.679	-625.152	1026.92
QGCMD	-33.206	-625.15	1044.57
THFFI	-32.913	-625.15	1045.78
ANREV	-32.86	-625.15	1153.44
DYFDS	-36.475	-625.147	1222.32
PLVQS	-32.85	-625.146	1113.9
RQTCY	-40.049	-625.144	1296.89
YGLFD	-36.372	-625.143	1228.79
CTYKM	-35.995	-625.139	1203.08
KADSD	-14.759	-625.137	870.437
MLRAN	-30.285	-625.135	1290.62
PSMNA	-30.858	-625.124	1142.39
KCQDM	-22.421	-625.112	1128.75
VHWGG	-35.338	-625.108	1114.66
VMYLM	-45.78	-625.101	1337.4
CMWYT	-43.307	-625.095	1249.57
GAFCF	-30.921	-625.095	963.046
CQEQA	-32.441	-625.09	1171.54
ATQYV	-25.16	-625.075	955.469
VRYTV	-39.816	-625.062	1202.77
VDIGK	-44.218	-625.06	1113.84
IFNKA	-32.612	-625.054	1146.18
RSDFR	-33.175	-625.053	1222.24
AFQMM	-46.605	-625.041	1359.48
SSWCW	-41.003	-625.041	1192.01
HCPCW	-33.614	-625.035	1078.71
VRDYT	-22.759	-625.022	1021.45
GYEVA	-33.61	-625.02	1093.64
LGHPI	-28.971	-625.017	1020.24
SHGDY	-26.849	-625.017	1135.62
VVVLV	-36.404	-625.013	1259.51
QYWKA	-35.071	-625.013	1196.22
IRSCT	-30.538	-625.011	1077.82
KHMMQ	-33.153	-625.005	1158.47
CPFET	-36.808	-625.002	1248.83
RMGCV	-32.375	-625.001	1144.7
NQQEW	-29.822	-624.992	1163.42
SVYWF	-36.813	-624.99	1164.95
MYLHC	-44.338	-624.979	1207.68
GDRYG	-27.974	-624.975	1017.12
TDISG	-23.763	-624.963	957.702
WQIAC	-37.836	-624.947	1268.96
LCQSS	-27.44	-624.947	1081.85
GEVDA	-28.546	-624.946	927.954
NERRI	-30.226	-624.943	1311.89
SRFVV	-29.042	-624.943	988.344
KHIEH	-34.342	-624.941	1221.37
HSPYA	-24.081	-624.941	1101.03
YNLVW	-30.505	-624.937	1155.5
CSPGD	-36.536	-624.93	945.013
MPIIM	-37.682	-624.926	1308.78
IKYGM	-32.134	-624.921	1218.38
IEPPY	-25.542	-624.914	1103.82
TEGKH	-32.763	-624.909	1177.37
REWVK	-23.211	-624.909	1060.8
LVCWT	-35.121	-624.908	1045.41
EGPNY	-28.746	-624.907	1108.36
EEERN	-34.981	-624.903	1305.17
YCGHV	-26.406	-624.9	1049.59
SNMGT	-25.807	-624.892	960.162
RNWIM	-43.995	-624.882	1380.56
CHVYM	-27.538	-624.875	1059.45
TDPTW	-26.195	-624.874	1112.46
PWYCK	-45.934	-624.872	1293.99
RRSIM	-34.759	-624.863	1397.42
ELSMA	-24.684	-624.851	984.988
LYIHC	-37.243	-624.848	1336.56
CGQHM	-34.663	-624.84	1235.42
DREKV	-23.786	-624.818	992.959
YPDSM	-37.729	-624.815	1166.93
TSNPQ	-19.596	-624.815	1090.5
PVIEF	-37.629	-624.809	1208.04
AAPHI	-30.875	-624.809	975.513
MLQIV	-35.158	-624.807	1113.49
LIMTG	-35.697	-624.806	1163.31
HRLPS	-29.402	-624.806	1132.01
AWTYA	-35.4	-624.803	1129.43
GKQCG	-32.192	-624.799	998.37
HDDWA	-34.516	-624.794	1305.2
SSLKW	-35.417	-624.79	1121.88
LPLCN	-33.076	-624.79	1152.76
LNEMW	-39.018	-624.785	1147.13
YRYDT	-35.744	-624.779	1227.72
TIAVI	-40.996	-624.774	1054.25
QKSYQ	-33.493	-624.771	1342.52
QVVLG	-25.616	-624.768	979.823
KRIVT	-36.235	-624.767	1254.22
QCDPR	-21.514	-624.766	1029.94
WEEQP	-33.675	-624.763	1194.64
KGWAY	-30.958	-624.763	1043.21
PIFNR	-35.035	-624.754	1322.98
GWHSP	-34.841	-624.75	1137.14
ASVVF	-34.43	-624.75	1038.24
PYFYN	-33.711	-624.744	1082.16
YYYYP	-39.463	-624.739	1337.44
AWEGF	-40.065	-624.736	1066.19
FAADW	-34.662	-624.736	1091.27
FTMTD	-40.504	-624.732	1078.64
GNITL	-37.919	-624.73	1084.66
KRRHD	-31.851	-624.73	1383.98
SIPWT	-33.096	-624.691	1188.96
DSMRH	-40.115	-624.669	1293.29
DCIEH	-33.312	-624.666	1123.2
MQCVP	-32.226	-624.656	1012.68
PEEYG	-25.342	-624.654	1064.84
GRGQW	-27.875	-624.648	1097.92
HEDAV	-20.59	-624.646	765.238
GVKFW	-32.292	-624.633	1154.99
CHSCM	-33.214	-624.632	1107.08
ARQFW	-31.463	-624.632	1139.5
LFSEN	-40.414	-624.617	1163.09
TRTQP	-27.106	-624.612	1135.94
EAIIT	-38.544	-624.6	1090.81
HFSIF	-32.978	-624.594	1268.89
ALPVW	-35.719	-624.589	1125.96
FCVTD	-46.537	-624.588	1211.42
RFHGL	-43.686	-624.581	1195.19
SCHGA	-20.509	-624.581	826.752
SRNYQ	-29.037	-624.58	1296.37
PPSDE	-25.09	-624.58	987.15
MAALI	-26.594	-624.578	1017.48
IKCEM	-35.8	-624.576	1238.78
KNNSS	-25.958	-624.576	1112.17
PEGTW	-30.338	-624.573	1004.9
NGEFY	-42.4	-624.569	1175.02
GECVK	-23.392	-624.569	963.312
LQQGC	-36.499	-624.559	1113.32
ELHTV	-33.62	-624.554	1314.97
EHSFA	-27.939	-624.549	1038.82
ITVFT	-37.219	-624.541	1172.84
RKFHG	-24.801	-624.533	1105.59
EDHQI	-38.243	-624.531	1246.69
KDWIQ	-38.918	-624.519	1247.42
KMSCV	-30.613	-624.515	1089.42
ARYHA	-25.981	-624.515	1036
IRTPL	-22.672	-624.513	964.083
EFSLE	-30.053	-624.507	1130.29
CCFCE	-35.406	-624.496	1044.67
QTWEH	-41.94	-624.491	1280.46
VKPFR	-25.885	-624.49	1109.2
MDNPP	-33.103	-624.484	1108.46
PEKPI	-23.054	-624.476	1175.81
ERMWI	-43.82	-624.474	1434.85
IYDGQ	-30.954	-624.473	1008.03
IYSYL	-37.622	-624.47	1272.29
DCIKY	-31.582	-624.47	1113.96
CSERS	-26.76	-624.47	1123.5
SSSDC	-21.189	-624.467	997.467
MQYAW	-45.628	-624.463	1344.72
MPRFK	-44.327	-624.459	1378.39
IDLFL	-47.514	-624.458	1298.23
SHWYC	-43.396	-624.456	1267.16
LAPAV	-28.144	-624.451	987.694
PMLMA	-31.22	-624.45	1067.62
LMVWQ	-41.012	-624.443	1387.6
CLPPR	-30.774	-624.442	1132.28
ACWSY	-33.975	-624.439	1252.57
QFDST	-34.509	-624.436	1079.02
QKNMT	-31.085	-624.426	1097.25
HAIWN	-41.792	-624.417	1145.69
MFLEQ	-40.584	-624.414	1295.03
IIPTM	-34.652	-624.407	1189.97
QLLYA	-34.171	-624.405	1286.18
YKTHG	-36.604	-624.404	1117.04
YIYPM	-39.86	-624.391	1063.75
GIVFK	-19.75	-624.387	841.265
WNNLR	-33.95	-624.386	1144.81
QGITN	-32.443	-624.384	1002.64
REVQM	-35.199	-624.382	1127.15
WMSNC	-20.87	-624.38	1001.08
FRIWT	-38.779	-624.377	1310.62
SNILS	-31.823	-624.374	1123.35
CIDIF	-45.191	-624.362	1263.31
SMMYL	-40.684	-624.36	1284.36
NNCSA	-24.408	-624.349	979.086
HYHVM	-35.852	-624.342	1112.87
IWYWI	-47.535	-624.335	1556.1
KSCQM	-34.111	-624.331	1139.39
SCPIA	-27.804	-624.33	983.262
CPGES	-36.472	-624.326	1102.97
IANVT	-27.44	-624.322	954.632
RAAGR	-30.777	-624.32	1097.5
IAGGA	-24.411	-624.319	888.607
QIATC	-32.262	-624.316	1049.68
PLSYP	-28.493	-624.313	1000
ANIHV	-38.485	-624.312	1178.67
YSAKK	-24.383	-624.312	1180.94
IYFGT	-32.432	-624.311	1168.53
GEERI	-27.406	-624.305	1165.84
IRPRC	-34.375	-624.299	1302.2
MSQIC	-31.237	-624.299	1150.45
KGCKG	-19.318	-624.291	1032.38
RKYTE	-30.957	-624.288	1275.85
GSLTL	-41.013	-624.287	979.054
WMRTC	-35.528	-624.286	1373.76
MTDFF	-34.191	-624.285	1064.45
CPELN	-33.605	-624.283	1060.73
GIFQA	-33.958	-624.273	1101.1
QKKNV	-34.156	-624.271	1124.56
NNSTS	-22.561	-624.271	991.666
RQPAI	-33.828	-624.261	1088.34
SGWPD	-27.927	-624.26	1093.8
SKPGT	-21.476	-624.253	908.254
MKPKY	-35.86	-624.246	1334.19
FPFHN	-39.834	-624.245	1241.69
LVLIF	-48.891	-624.243	1273.1
CCGGC	-21.302	-624.241	838.077
AVIHA	-34.191	-624.225	1127.49
FANIS	-32.856	-624.225	1030.09
VWGEH	-33.662	-624.22	1195.44
GIEFE	-29.508	-624.218	1068.85
TPVSH	-26.308	-624.211	998.098
KGQQS	-24.351	-624.209	1058.38
IDDTP	-30.441	-624.204	1110.77
AEQSD	-33.629	-624.199	1164.75
KHKDT	-28.603	-624.198	1128.22
NVTAA	-31.825	-624.193	1052.02
QQLYT	-30.839	-624.185	1218.09
SEVDV	-25.87	-624.185	1087.36
CAPDP	-24.408	-624.185	885.535
ASARA	-20.382	-624.184	888.131
NTFAG	-27.659	-624.183	1055.1
KFVFA	-29.344	-624.181	1208.52
SMISD	-32.841	-624.174	1185.63
LGMYA	-35.855	-624.173	1041.15
PAGPC	-24.562	-624.17	846.586
IGQFS	-31.026	-624.164	1121.19
GHKLV	-29.543	-624.163	1058.67
ELMLH	-36.746	-624.152	1215.06
DNKVK	-28.063	-624.152	1270.44
HFFCT	-32.034	-624.151	982.665
ASTNL	-27.791	-624.149	984.892
VGTNR	-30.285	-624.148	1185.35
YGLAN	-28.667	-624.144	1109.45
RQNGL	-24.916	-624.139	919.889
EEVGI	-27.424	-624.137	1069.26
LMPGH	-24.406	-624.136	966.141
GSPWE	-26.923	-624.134	993.995
TVMVP	-28.54	-624.131	1135.02
CRKAG	-25.378	-624.127	1185.61
NIIEI	-30.122	-624.126	985.059
CNFMW	-31.215	-624.123	1248.85
ILDPK	-38.295	-624.122	1253.97
QEIHR	-38.158	-624.12	1319.27
EGPGD	-23.776	-624.113	966.284
FQKCG	-35.073	-624.097	1224.28
DYLMI	-29.351	-624.096	1197.32
GCAGM	-34.082	-624.091	926.092
VQAQK	-32.018	-624.085	1241.12
SLFFA	-39.214	-624.084	1160.18
FRYAM	-33.831	-624.084	1094.73
YCNSL	-31.876	-624.062	1158.28
MQEFC	-47.35	-624.061	1377.32
LETTQ	-37.552	-624.057	1087.69
RWEIL	-36.439	-624.057	1266.41
WGHRE	-23.587	-624.057	1184.23
RHHII	-33.184	-624.051	1355.93
MTRTT	-33.355	-624.047	1200.93
LRCHF	-35.751	-624.046	1284.93
KWAME	-39.409	-624.04	1126.47
LENKV	-29.461	-624.036	1130.89
YDGTS	-17.041	-624.032	847.026
NLYCI	-41.116	-624.03	1281.23
CGCEW	-43.447	-624.029	1221.07
DWMDM	-43.567	-624.027	1335.13
NPPMG	-30.482	-624.021	1051.77
AAQGH	-26.368	-624.009	938.806
WSGHR	-33.222	-624.003	1083.42
IRLWI	-38.58	-624.001	1232.83
WRETQ	-35.689	-623.998	1234.83
KCDDL	-27.64	-623.988	1029.9
DSHAG	-19.888	-623.986	830.604
MYLIY	-27.197	-623.982	1068.33
SFSRD	-34.844	-623.971	1154.18
RGPSM	-29.091	-623.97	1074.45
LVQHH	-35.291	-623.968	1242.77
FVYIQ	-39.227	-623.959	1317.51
IHDYW	-32.146	-623.948	1180.02
EIMAH	-26.814	-623.946	1097.51
MDYCE	-49.472	-623.943	1269.79
PWEGL	-37.897	-623.936	1277.09
YSRDN	-28.072	-623.935	1159.25
DCWMD	-44.853	-623.931	1249.69
CSLNG	-36.745	-623.926	979.436
NCESG	-23.421	-623.925	996.991
FTPGF	-32.374	-623.923	1084.54
YHWSF	-38.774	-623.92	1288.07
QLSPG	-32.408	-623.918	1053.86
NPRIR	-29.418	-623.912	1364.74
TITWQ	-26.232	-623.912	1072.4
EHHIL	-38.673	-623.907	1187.77
DGNEL	-32.813	-623.903	1098.17
KWGVW	-33.987	-623.897	1193.29
VCSIM	-33.039	-623.894	1105.35
YTDGP	-28.531	-623.891	1045.25
YGMDI	-39.609	-623.885	1064.13
IFCAR	-33.034	-623.874	1257.96
RYYTH	-30.853	-623.871	1255.33
VVYGW	-28.025	-623.862	962.434
WWNLG	-34.004	-623.853	1232.04
PCFDT	-37.973	-623.849	1140.33
ADALG	-36.211	-623.848	921.208
TVPTA	-22.576	-623.844	980.542
ISQIG	-31.51	-623.836	1019.91
TDDDV	-37.038	-623.835	1096.83
RNMRT	-28.006	-623.832	1257.85
NKALQ	-34.727	-623.827	1202.39
NRHHE	-35.55	-623.815	1413.82
AQVGM	-31.917	-623.81	1062.14
EVATM	-23.812	-623.804	1158.29
GTPHG	-19.318	-623.799	916.259
DWQDA	-34.261	-623.794	1048.55
ASEGC	-22.062	-623.794	924.038
QNVKL	-39.547	-623.793	1280.37
SWVVP	-19.52	-623.79	896.003
QQKYW	-42.082	-623.789	1348.66
GQGIG	-26.665	-623.783	922.149
EKPIF	-30.868	-623.767	1084.01
LVIAF	-41.631	-623.762	1156.11
YEPKH	-18.983	-623.756	1123.37
WRYIC	-30.844	-623.752	1181.19
FHPKS	-38.187	-623.751	1297.04
GFAHV	-34.322	-623.747	1044.77
MTGGT	-18.837	-623.743	819.417
SKVNG	-28.529	-623.74	1076
LMNCV	-38.334	-623.734	1145.92
SCMEM	-33.037	-623.733	1070.65
WQKSM	-29.553	-623.733	1347.99
IYKTM	-24.982	-623.729	1087.78
QSDYT	-35.683	-623.725	1154.86
QNPKR	-26.355	-623.724	1181.5
PLVAI	-36.987	-623.71	1038.71
YMHEF	-32.56	-623.709	1223
KWETH	-44.995	-623.707	1312.95
VYLAD	-36.856	-623.704	1086.54
FSLIA	-33.394	-623.704	1208.49
GPVQE	-32.277	-623.698	1108.39
HAINN	-32.175	-623.692	1173.14
IFPTC	-39.969	-623.688	1186.25
SMLWC	-33.104	-623.685	1228.8
GHIFK	-30.633	-623.684	1185.19
QTTAR	-21.357	-623.682	958.764
FNSGL	-28.355	-623.68	1001.4
RLPLT	-39.881	-623.679	1255.18
IAPQW	-25.062	-623.676	1161.16
SWKPC	-33.232	-623.673	1170.92
KVQLQ	-27.645	-623.667	1251.54
SNWVP	-38.123	-623.664	1102.27
DTCDT	-22.583	-623.663	1052.53
RHYQL	-39.11	-623.662	1404.43
LCTHI	-33.121	-623.659	1042.99
LPPGF	-29.923	-623.659	1034.73
WYEEA	-23.495	-623.659	965.299
SAYII	-33.546	-623.656	1110.53
PPCYW	-44.703	-623.651	1235.7
IGYKL	-32.925	-623.64	981.813
TGMAG	-37.53	-623.638	972.811
VVCSC	-29.871	-623.638	981.386
PWVKK	-34.683	-623.637	1249.6
HPNWK	-29.658	-623.637	1169.15
RVWNI	-25.062	-623.635	1289.08
HCVAW	-37.076	-623.633	1340.37
PNFGS	-26.915	-623.63	1076.12
IGINP	-24.589	-623.629	956.851
PDFFF	-33.708	-623.628	1213.16
EQSIG	-32.76	-623.623	993.542
VVQCA	-33.857	-623.622	1153.92
MTTPF	-31.702	-623.622	1126.01
EPGRY	-33.544	-623.608	1209.82
GYMDQ	-39.384	-623.602	1239.67
KCDIL	-35.441	-623.591	1215.83
HEWYH	-31.682	-623.589	1349.67
PGKFY	-31.963	-623.587	1117.93
MLQTY	-37.828	-623.585	1246.21
CKFEV	-39.012	-623.581	1132.02
ITMMF	-40.47	-623.579	1271.48
PHAMF	-32.406	-623.575	1176.05
MYNIK	-31.859	-623.572	1238.95
NAGHD	-26.952	-623.569	986.659
GYYVV	-31.702	-623.568	1112.53
DFMVM	-42.275	-623.564	1298.63
SFWIC	-30.005	-623.564	1135.46
TDCNK	-25.176	-623.563	1044.23
EKDLY	-33.199	-623.557	1171.72
DNEVY	-29.104	-623.555	1243.94
YWPMH	-35.083	-623.553	1124.53
RIGDC	-19.263	-623.548	1078.22
ICHYW	-30.389	-623.546	1026.94
PEAPD	-32.232	-623.545	1056.94
SEACY	-26.769	-623.544	969.079
GGRVH	-33.662	-623.537	1022.82
LEKRA	-29.648	-623.536	1228.49
AWSIA	-43.543	-623.532	1164.92
GHAMG	-22.66	-623.53	954.597
CWVAL	-40.349	-623.521	1181.86
WVGFF	-39.487	-623.521	1244.46
LKLDY	-34.277	-623.515	1149.83
PYRYR	-37.611	-623.514	1484.72
FIAAT	-32.392	-623.509	1130.31
INQDL	-31.185	-623.508	1140.59
DSDAS	-30.347	-623.505	1004.25
EFQAP	-35.783	-623.503	1180.3
KFCEP	-25.879	-623.498	1086.18
LCHWM	-37.059	-623.497	1137.35
FNPVE	-33.031	-623.494	1069.94
WTQLQ	-31.409	-623.494	1164.46
EYLTE	-31.226	-623.492	1218.4
CHDNI	-27.418	-623.477	1194.95
PQIEW	-26.895	-623.477	1164.31
YCDYP	-21.265	-623.477	1125.4
YCAYR	-21.227	-623.477	922.145
HRHNE	-33.895	-623.476	1157.18
KHLNP	-28.204	-623.476	1079.28
YIHPA	-24.041	-623.475	979.819
MYTCY	-37.392	-623.466	1258.71
SDWVG	-30.317	-623.465	1042.14
SSCQI	-26.261	-623.462	1014
MSLTI	-35.777	-623.457	1135.3
YYNVR	-27.03	-623.456	1133.07
TWIME	-46.268	-623.448	1374.95
TIVHP	-42.676	-623.448	1195.72
AHFTI	-34.515	-623.438	1269.79
HITSM	-32.363	-623.438	1137.94
MKTCM	-27.893	-623.437	970.027
HRYKY	-32.483	-623.436	1467.53
TWVIK	-49.258	-623.434	1276.93
IIPMK	-35.632	-623.432	1164.87
IHKNG	-21.835	-623.431	1054.09
MTHNY	-36.262	-623.421	1280.37
FYHLQ	-36.044	-623.42	1283.67
GWNIV	-28.261	-623.417	1186.87
AGCRK	-34.951	-623.414	1037.74
PLGEN	-33.333	-623.407	1136.3
VTVYP	-26.291	-623.405	970.935
FQCYF	-38.54	-623.404	1332.02
PLDHA	-25.363	-623.398	1075.68
AWLCR	-36.417	-623.394	1296.65
EVPSA	-28.374	-623.391	1047.18
PAMER	-32.5	-623.39	1151.12
HCQQP	-28.04	-623.387	1108.1
SCKTE	-22.556	-623.385	950.534
FTRID	-40.754	-623.376	1244.91
SYVFC	-36.034	-623.372	1156.38
PQMDS	-37.573	-623.369	1089.94
PQGNM	-28.452	-623.368	1114.52
LDGFW	-40.492	-623.364	1108.43
QASWE	-40.158	-623.361	1296.42
YWIAM	-42.182	-623.357	1311.1
NQSEH	-17.806	-623.353	1020.92
YRNCE	-21.486	-623.351	1117.35
WLAAF	-31.083	-623.34	1079.96
IFCSC	-25.252	-623.34	982.649
RACAG	-20.575	-623.338	706.71
CDDCD	-28.983	-623.336	1099.05
QREHG	-20.797	-623.335	1152.35
WETFM	-41.894	-623.334	1170.52
CDIEV	-34.282	-623.329	1124.7
KCHAA	-23.521	-623.329	1018.3
REHEF	-25.948	-623.317	1143.72
VGYWL	-30.433	-623.312	1084.74
PITGI	-32.157	-623.309	953.836
AYSGS	-22.407	-623.304	958.977
DRDIS	-28.061	-623.303	1117.51
MDRWG	-39.376	-623.299	1208.96
CTQPM	-36.52	-623.293	1216.08
ALINF	-33.228	-623.286	1277.44
WLIYM	-43.641	-623.285	1238.12
KPNRH	-32.077	-623.285	1279.79
PWQEE	-28.453	-623.283	1057.44
NGKAD	-23.77	-623.269	1024.9
LGTVF	-40.979	-623.259	1150.63
VNCAV	-44.379	-623.256	1061.73
PFPAK	-19.918	-623.256	990.174
GEVYG	-26.612	-623.246	985.692
VWLFN	-30.268	-623.241	1130.07
RHRCD	-32.24	-623.235	1096.84
CLDGM	-37.442	-623.23	1098.96
IMSMA	-36.717	-623.23	1188.36
FAKYY	-38.191	-623.225	1349.12
LRLPW	-42.307	-623.223	1268.58
CFIDH	-32.704	-623.223	1001.1
HGDYY	-33.94	-623.219	1117.18
GTPRA	-21.844	-623.206	965.191
SMSQF	-32.827	-623.203	1092.47
LIQWI	-50.117	-623.201	1456.99
MNTWG	-34.48	-623.197	1228.57
NNSHG	-17.561	-623.196	949.568
WEAVY	-35.31	-623.195	1177.18
GLELM	-42.869	-623.189	1240.72
DNWGK	-30.418	-623.189	1148.69
KFYVI	-31.719	-623.188	1035.87
TLMYP	-45.749	-623.187	1304.54
LNPYC	-30.258	-623.176	1235.09
GVCTQ	-23.153	-623.175	884.47
SLWCA	-43.73	-623.173	1162.95
TEIPW	-26.554	-623.169	1115.15
IVHWF	-37.861	-623.167	1236.92
ALEQA	-31.458	-623.166	1053.56
FRNFH	-39.085	-623.164	1395.62
SKMGD	-32.414	-623.16	1042.83
CKQNN	-24.331	-623.16	1209.97
SQRIT	-30.543	-623.159	1057.13
KGIEW	-32.335	-623.153	1399.15
KGVRG	-26.838	-623.151	1100.19
GSFSI	-27.561	-623.148	1067.22
VEMVA	-36.31	-623.146	1094.63
AMHYK	-31.181	-623.139	1148.24
GECCV	-27.122	-623.139	1019.84
TAKHG	-24.804	-623.138	1111.48
FHNWV	-35.433	-623.136	1144.9
HSHFQ	-32.886	-623.13	1171.05
FDYNK	-30.414	-623.129	1302.26
LLNDF	-19.819	-623.123	839.475
HMGVT	-38.131	-623.118	1147.3
LCSKT	-26.596	-623.116	1128.63
QNFPC	-33.007	-623.114	1098.94
WDEQM	-36.573	-623.113	1376.01
EPSIM	-32.143	-623.112	1064.25
CGFNG	-26.67	-623.112	922.598
GSRKL	-23.764	-623.11	980.398
WKAGR	-35.061	-623.101	1298.48
KQCTH	-30.476	-623.1	1218.18
GLSAM	-22.708	-623.096	970.849
QTPFY	-32.264	-623.093	1212.52
RTTPS	-26.461	-623.093	1101.48
RFEPC	-32.297	-623.091	1181.25
HVTAS	-28.671	-623.089	958.851
PVTDV	-26.417	-623.086	1017.02
SIAAC	-32.921	-623.078	871.659
VVELT	-35.563	-623.075	1187.11
LEHKR	-23.859	-623.074	992.007
TKENS	-23.813	-623.062	1054.66
TRATI	-32.631	-623.042	1099.76
VAQSW	-34.541	-623.04	1107.78
TGNRG	-29.412	-623.032	1176.49
HCFCL	-37.217	-623.016	1085.79
GANAW	-21.244	-623.014	842.964
WPQLL	-47.547	-623.007	1450.88
VARAI	-30.7	-623.006	1030.8
QNKLL	-28.972	-623.002	1065.31
QGWQF	-29.23	-622.986	1103.71
LPQLR	-31.38	-622.98	1181.27
GGMLH	-29.625	-622.98	1170.25
IHTLW	-34.445	-622.973	1354.88
IYSRQ	-44.342	-622.965	1359.51
MNQNY	-29.572	-622.964	1090.23
GPVKI	-26.912	-622.957	1067.39
AWGFW	-37.47	-622.95	1023.36
MSGYI	-30.346	-622.95	1008.08
WHPQG	-33.284	-622.948	1179.86
WAAIR	-36.676	-622.945	1091.48
APAQI	-25.416	-622.945	1061.03
EAMPM	-31.144	-622.943	1089.76
ITQIR	-28.884	-622.94	1039.77
ESRVR	-23.522	-622.938	986.758
DLDQS	-34.156	-622.936	1092.78
DTLST	-35.435	-622.935	1093.22
IDCMA	-34.895	-622.934	1048.53
SQRGI	-27.646	-622.934	999.258
STFLF	-36.537	-622.933	1187.51
GMQNI	-33.804	-622.929	1159.67
GGACF	-27.654	-622.928	855.536
WPSHT	-26.78	-622.928	1074.64
ILASQ	-28.893	-622.925	1049.67
QKLDA	-41.462	-622.923	1200.36
WSYYH	-24.159	-622.922	1099.7
SYHMD	-34.351	-622.919	1215.92
CLHTG	-30.46	-622.918	1099.99
CNWIQ	-27.834	-622.916	1131.84
HRVQP	-30.509	-622.914	1174.54
QYFDW	-46.023	-622.913	1484.42
GWTAK	-27.382	-622.912	1056.85
ITNSH	-35.061	-622.907	1137.9
MYEMA	-33.515	-622.906	1191.77
WCHKA	-34.748	-622.904	1292.39
VAWRN	-26.903	-622.895	1076.11
PMMEY	-42.132	-622.893	1340.13
QYIQN	-30.683	-622.886	1200.35
YQQVV	-38.745	-622.883	1110.44
AWYGA	-32.837	-622.883	1168.71
WYRII	-37.754	-622.875	1248.81
ANTKV	-31.479	-622.871	1051.87
LSRGS	-25.568	-622.871	1208.11
DRNIM	-34.427	-622.865	1300.76
EDHLG	-24.578	-622.861	1168.82
CLKSA	-35.126	-622.858	1084.91
GIMHQ	-37.759	-622.857	1259.32
SGAPQ	-24.725	-622.854	999.715
LHVCI	-35.533	-622.85	1185.69
GWGTC	-33.868	-622.846	1100.24
ESALF	-31.02	-622.846	1148.99
TGVQM	-39.952	-622.845	1055.48
GTSGC	-24.673	-622.843	870.115
MSLHG	-35.176	-622.842	1092.26
CMDLY	-36.442	-622.841	1293.23
SHISY	-31.131	-622.84	1017.33
CPHYL	-40.048	-622.837	1195.89
SCVLS	-27.859	-622.833	1045.23
TLFGI	-38.682	-622.831	1092.21
TRWQQ	-36.588	-622.831	1179.43
QFPSY	-32.902	-622.83	1134.35
YCQNT	-31.077	-622.83	1164.42
RNLFL	-41.852	-622.828	1346.85
PPDPA	-19.598	-622.824	971.983
IFGVT	-34.744	-622.823	1035.29
WTFQI	-48.049	-622.814	1286.02
AHIMD	-33.268	-622.805	1143.04
KMHLH	-37.622	-622.802	1293.91
DQFFD	-47.581	-622.8	1271.8
NVYTN	-32.359	-622.8	1113.57
KRTGQ	-25.813	-622.797	1164.4
NLYQK	-37.086	-622.792	1226.9
HLRSG	-32.067	-622.787	1217.06
ADRCV	-25.613	-622.787	1100.9
GASTQ	-22.863	-622.784	972.499
DLEVE	-34.147	-622.775	1200.95
FELIG	-40.79	-622.774	1099.58
QGAQD	-22.51	-622.772	1076.91
ALGSR	-34.717	-622.768	974.731
LEIMD	-32.227	-622.766	1030.56
CQCHK	-33.699	-622.762	1129.02
AQGQS	-34.238	-622.758	1112.2
FCQIC	-42	-622.753	1249.48
LKWCP	-31.404	-622.753	1228.63
VSWGT	-24.882	-622.75	949.702
WIMDH	-33.742	-622.742	1055.74
NMYPC	-32.096	-622.739	1051.66
PLLHQ	-37.818	-622.733	1199.33
YYYFH	-38.452	-622.729	1213.05
CMCEF	-33.406	-622.726	1203.13
KGFCD	-34.206	-622.724	1211.15
IAQDN	-24.313	-622.724	1002.81
VDGKE	-27.289	-622.719	1088.52
SSHQG	-19.253	-622.713	888.976
YNFNG	-34.265	-622.708	1276.34
TKIGE	-31.163	-622.702	927.215
CFKAW	-34.007	-622.698	1283.28
AISCR	-25.782	-622.693	1121.51
TCTGE	-22.295	-622.693	950.076
ACWNH	-34.587	-622.685	1214.6
KQPGD	-22.086	-622.679	1068.94
CQVCH	-40.116	-622.665	1209.09
NPIIF	-33.364	-622.662	1239.84
VHTHT	-32.616	-622.661	1223.67
RYCHP	-30.125	-622.653	1262.29
DRGAH	-28.554	-622.649	1018.36
ICDGN	-23.704	-622.646	984.318
GSQQR	-24.617	-622.644	1211.1
QILAR	-38.409	-622.624	1229.27
CDCVP	-36.309	-622.618	1098.33
PEAQH	-33.936	-622.611	1105.98
FTWFE	-40.592	-622.609	1400.11
PVCGP	-28.222	-622.609	1035.51
PPNAI	-24.587	-622.609	983.549
FKADQ	-30.916	-622.606	1143.29
FSMWN	-49.788	-622.601	1188.87
PWWHG	-40.015	-622.601	1263.76
TMLIY	-38.703	-622.601	1111.13
TDHFN	-22.307	-622.601	1125.49
LRDHT	-35.035	-622.6	1128.76
QGYHV	-35.058	-622.593	1159.17
IAQEW	-32.438	-622.581	1079.64
CATVD	-31.192	-622.581	991.727
TCVPW	-30.115	-622.576	1124.14
YMPCH	-34.329	-622.573	1063.06
GCNAR	-29.033	-622.572	1082.62
DTMIH	-34.257	-622.568	1208.94
GMMAI	-32.921	-622.568	977.838
HIYIQ	-42.747	-622.555	1277.95
REWFG	-31.67	-622.547	1098.93
HGWPV	-37.537	-622.541	1268.91
TSGAW	-28.567	-622.535	1025.6
MCNMG	-38.655	-622.533	1038.21
WQRLC	-44.973	-622.531	1398.48
SIYQY	-41	-622.53	1243.33
GHIEA	-29.736	-622.523	1108.76
NPWPI	-29.994	-622.52	1290.69
TAPEL	-25.517	-622.512	955.585
LYAPG	-35.395	-622.511	1050.16
ESFLV	-29.826	-622.51	1210.44
GFAKQ	-32.796	-622.498	1019.01
NIMIM	-34.685	-622.497	1150.86
DAKTM	-28.328	-622.497	1048.66
LSVFV	-42.892	-622.494	1219.57
LFDIG	-32.854	-622.485	1068.64
YTACL	-31.528	-622.484	1137.06
HGPCI	-27.647	-622.476	958.48
AADHK	-29.807	-622.472	1020.47
IPSHE	-38.852	-622.469	1160.99
NRPGP	-22.759	-622.467	1107.04
HMVTR	-24.022	-622.46	873.355
VWPPW	-38.213	-622.457	1216.5
EYTFA	-27.754	-622.457	1142.51
KMHRM	-38.923	-622.456	1333.01
KMDPF	-21.935	-622.454	1164.75
VCEIW	-34.679	-622.451	1239.31
GFSEH	-31.318	-622.443	1004.18
WEGPL	-41.079	-622.437	1176.22
RCSCD	-38.948	-622.435	1184.75
SRRMW	-34.954	-622.432	1276.55
WGSCC	-26.345	-622.432	1109.49
KHSQF	-28.059	-622.431	1153.65
DSIDT	-25.079	-622.431	1052.79
LIWTC	-34.682	-622.427	1211.13
RREGH	-26.115	-622.421	1150.83
GTVVE	-24.33	-622.419	852.103
SYSIY	-35.424	-622.415	1135.41
CEFWM	-44.533	-622.411	1402.01
AICVR	-39.453	-622.409	1117.1
NSYEH	-36.883	-622.406	1167.77
DCGEN	-30.612	-622.403	1069.27
HKWVC	-35.062	-622.402	1266.73
HDLFC	-23.455	-622.401	1087.58
TRLAD	-20.114	-622.397	1005.71
ELSSS	-27.063	-622.396	992.586
REFTM	-34.698	-622.394	1325.92
AISAW	-29.741	-622.394	861.631
CHGAH	-21.269	-622.389	1041.34
EECNT	-30.367	-622.388	1140.01
YMHAA	-18.917	-622.388	941.278
IFVTT	-28.626	-622.386	1101.38
DWCSR	-19.419	-622.386	1027.58
EQDLP	-32.651	-622.371	1191.43
GVANM	-30.703	-622.371	960.156
LSVLF	-32.14	-622.369	1130.14
LVPTR	-31.77	-622.369	1076.84
ECLGS	-27.388	-622.368	1044.26
QPMRS	-24.786	-622.367	1068.88
NMKFV	-33.347	-622.362	1205.06
GTCLS	-29.854	-622.362	943.786
LIEVS	-34.66	-622.358	1136.69
RQWTS	-31.986	-622.356	1157.57
PTTTP	-26.248	-622.354	1076.71
MISNP	-26.764	-622.352	1082.99
VWPAE	-27.86	-622.349	1192.58
CLHTC	-31.857	-622.347	1091.72
GRNAK	-33.155	-622.345	1159.46
WYVWG	-40.609	-622.344	1254.37
KCVAL	-25.707	-622.341	954.844
LLWWY	-38.936	-622.335	1345.56
KRGSM	-20.812	-622.335	997.184
SQDAH	-25.391	-622.334	993.539
KCNVK	-30.961	-622.331	1199.27
WCMAD	-43.977	-622.33	1199.03
WMMVI	-41.73	-622.324	1314.99
AYAPG	-27.997	-622.323	962.416
MTQVK	-30.847	-622.321	1177.54
NSFPC	-28.055	-622.32	1164.72
CCNGG	-23.142	-622.319	877.005
DAGWV	-28.787	-622.316	990.274
MRKWN	-44.714	-622.312	1372.33
RVPNG	-19.351	-622.305	1010.44
MSGDM	-25.344	-622.303	901.46
VCPCM	-29.618	-622.302	940.634
GWYHR	-31.317	-622.299	1358.13
HETQG	-27.702	-622.294	1138.84
NQFSI	-31.051	-622.29	1078.58
ACDID	-31.369	-622.289	964.499
EVMMQ	-39.526	-622.287	1201.76
TRSCL	-32.808	-622.286	1243.79
QHSFE	-29.176	-622.284	1013.03
TGRDR	-22.503	-622.279	1010
EPSVY	-23.087	-622.263	1075.2
RKFDC	-32.633	-622.259	1400.68
CVIAG	-29.02	-622.252	948.817
RSRIF	-25.016	-622.25	1426.31
PVQAT	-28.843	-622.246	1029.68
RPDTH	-29.124	-622.245	1150.94
RCLVV	-35.008	-622.223	1175.27
CKWDN	-29.855	-622.22	1161.99
WSMYG	-32.232	-622.217	1158.71
EGTNE	-24.982	-622.217	1014.8
VGLEH	-26.965	-622.212	1032.95
FHLPM	-36.889	-622.207	1268.79
VTETW	-37.805	-622.199	1242.73
DTKVV	-28.979	-622.198	1002.62
FMAGC	-35.316	-622.193	1073.73
ICNLG	-35.499	-622.184	1058.76
SQITH	-34.721	-622.183	1083.19
WWSQE	-29.914	-622.182	1185.41
IEPTK	-22.35	-622.18	1060.61
LSQND	-25.135	-622.179	998.454
KKIYF	-40.017	-622.169	1347.17
[truncated: 7,986 more rows]

## Sheet: bio-property
Sequence	solubility	charge	hydrophobicity	bioactivity	dG_cross score
RMYYY	2.598	0.99442	-0.13	0.62741	-55.421
VMYMI	-2.704	-0.00384715	-1.122	0.581829	-54.536
MARYI	1.196	0.996121	-0.528	0.510809	-54.287
DYQFI	1.3	-1.00337	-0.13	0.684988	-54.044
AYLHW	-0.852	0.0870619	-0.328	0.783689	-53.988
YFMWV	-2.312	-0.00384715	-0.904	0.957049	-53.595
WWTCI	-1.658	-0.0476802	-0.25	0.955187	-53.561
ERMNM	4.734	-0.00125323	0.108	0.373317	-53.098
WIFVW	-3.32	-0.00299673	-0.884	0.974595	-52.419
INLLF	-2.22	-0.00299673	-0.96	0.753001	-52.387
IMWWS	-1.706	-0.00299673	-0.544	0.913788	-52.141
WGDWM	0.154	-1.00252	-0.108	0.98487	-51.901
YRFTY	2.958	0.995271	-0.048	0.623096	-51.856
YLWWM	-2.358	-0.00384715	-0.672	0.985403	-51.835
NIWFV	-1.526	-0.00299673	-0.69	0.857908	-51.685
FFMFM	-2.728	-0.00299673	-1.45	0.997262	-51.583
FCEEY	1.9	-2.04498	0.212	0.363722	-51.51
MWMHA	-0.836	0.0879124	-0.58	0.880019	-51.445
FPYVY	-1.348	-0.00469756	-0.748	0.82738	-51.439
YWHYW	0.056	0.0862115	0.086	0.962973	-51.253
LHFLR	1.352	1.08788	-0.362	0.737466	-51.104
LWNLE	0.256	-1.00122	-0.182	0.37018	-51.103
LIWFY	-3.002	-0.00384715	-0.91	0.957732	-51.098
ILWLW	-3.884	-0.00299673	-0.896	0.960094	-51.039
IQRWM	2.172	0.996972	-0.104	0.855741	-50.875
VWWYI	-2.696	-0.00384715	-0.626	0.912709	-50.816
HWFYL	-1.086	0.0870619	-0.416	0.972924	-50.787
WIIQY	-1.298	-0.00384715	-0.382	0.581892	-50.782
KLERY	4.5	0.997865	0.448	0.117446	-50.775
FYFIE	-0.786	-1.00207	-0.632	0.779897	-50.562
MHQMW	0.634	0.0879124	-0.156	0.896149	-50.427
DFLWF	-0.898	-1.00252	-0.658	0.99012	-50.402
FMFWH	-1.196	0.0879124	-0.678	0.992758	-50.156
WMTQM	0.216	-0.00299673	-0.33	0.777505	-50.123
LIQWI	-2.31	-0.00299673	-0.626	0.619509	-50.117
YFWVE	-0.48	-1.00207	-0.364	0.644012	-50.094
SFWIA	-1.728	-0.00299673	-0.724	0.913841	-50.092
QCMFI	-1.198	-0.0476802	-0.594	0.945326	-49.979
QLYMQ	0.79	-0.00384715	-0.164	0.410308	-49.94
FSMWN	0.476	-0.00299673	-0.38	0.964184	-49.788
FPIWW	-2.512	-0.00299673	-0.758	0.994592	-49.756
FQMWS	0.256	-0.00299673	-0.32	0.906534	-49.701
MDYCE	2.408	-2.04628	0.212	0.406798	-49.472
WSLMG	-1.428	-0.00299673	-0.522	0.911056	-49.27
HWNFW	0.732	0.0879124	0.022	0.985841	-49.261
TWVIK	-0.634	0.996972	-0.252	0.197199	-49.258
EPTWW	0.944	-1.00122	0.112	0.859273	-49.092
QWDCL	1.146	-1.0472	0.178	0.906088	-49.091
LKDRW	4.388	0.997418	0.438	0.58317	-49.089
YDMVA	0.132	-1.00337	-0.534	0.310557	-48.902
LVLIF	-4.356	-0.00299673	-1.372	0.518825	-48.891
HFLLA	-1.994	0.0879124	-0.83	0.626036	-48.89
CMAMW	-2.024	-0.0476802	-0.78	0.974472	-48.797
WGIFV	-3.042	-0.00299673	-0.846	0.918745	-48.784
GIMMW	-2.578	-0.00299673	-0.866	0.971513	-48.777
FPMFC	-1.918	-0.0476802	-0.97	0.994888	-48.723
LSQCM	0.078	-0.0476802	-0.24	0.632703	-48.665
TNMIV	-0.42	-0.00299673	-0.588	0.138372	-48.641
NFPIL	-1.236	-0.00299673	-0.808	0.893998	-48.626
NYMFM	-0.18	-0.00384715	-0.74	0.959355	-48.61
CRWYH	3.222	1.04235	0.45	0.889422	-48.538
KMVLH	-0.22	1.08788	-0.342	0.211044	-48.483
AWYML	-2.254	-0.00384715	-0.842	0.949411	-48.449
IHMMF	-1.588	0.0879124	-0.896	0.954662	-48.358
WLKFV	-1.744	0.996972	-0.618	0.742489	-48.238
LMGFW	-2.704	-0.00299673	-0.892	0.986446	-48.232
VWEWY	-0.35	-1.00207	-0.106	0.745989	-48.215
FLWYH	-1.086	0.0870619	-0.416	0.946202	-48.156
ERLFK	3.876	0.998715	0.19	0.364456	-48.136
CCMWM	-1.918	-0.0923638	-0.544	0.992689	-48.13
LAIMQ	-1.692	-0.00299673	-0.816	0.292594	-48.077
WTFQI	-0.424	-0.00299673	-0.32	0.637073	-48.049
WHFIK	-0.004	1.08788	-0.118	0.869093	-47.993
NWYHW	1.356	0.0870619	0.28	0.948977	-47.914
YHWEK	2.966	0.0888054	0.66	0.350019	-47.859
CLWTF	-1.788	-0.0476802	-0.524	0.964463	-47.836
FRYWD	3.694	-0.00340037	0.142	0.920449	-47.809
TWLLY	-1.892	-0.00384715	-0.576	0.670566	-47.802
LCMNL	-1.366	-0.0476802	-0.656	0.766553	-47.707
HFCFI	-1.5	0.0432288	-0.592	0.970301	-47.641
HIFHW	-0.182	0.178821	-0.134	0.886852	-47.638
DQFFD	3.404	-2.00204	0.122	0.836975	-47.581
MCWWY	-1.63	-0.0485307	-0.362	0.990512	-47.567
YIWWF	-2.484	-0.00384715	-0.666	0.99199	-47.556
WPQLL	-1.326	-0.00299673	-0.506	0.923569	-47.547
IWYWI	-2.872	-0.00384715	-0.636	0.947109	-47.535
IDLFL	-1.804	-1.00252	-0.872	0.825863	-47.514
IYESY	1.114	-1.00292	-0.004	0.128381	-47.504
QRFDW	4.774	-0.00254995	0.396	0.896036	-47.486
FYIML	-3.006	-0.00384715	-1.158	0.945369	-47.459
LWNTT	0.906	-0.00299673	-0.046	0.281305	-47.44
MCWHM	-0.73	0.0432288	-0.344	0.975011	-47.421
AATWM	-1.146	-0.00299673	-0.676	0.783845	-47.359
WTWYI	-1.374	-0.00384715	-0.316	0.895337	-47.357
MQEFC	1.148	-1.04591	-0.074	0.712902	-47.35
WNWMY	-0.046	-0.00384715	-0.234	0.976754	-47.335
THQLN	2.898	0.0879124	0.382	0.111641	-47.304
HYRDF	5.092	0.0875087	0.408	0.763148	-47.303
WFWQQ	0.688	-0.00299673	0.07	0.955999	-47.24
GLMYK	-0.504	0.996121	-0.352	0.579224	-47.179
FEIVN	0.302	-1.00122	-0.398	0.183706	-47.177
WAWRN	3.018	0.996972	0.142	0.932252	-47.162
YFIMM	-2.492	-0.00384715	-1.162	0.959363	-47.145
GYKMW	0.014	0.996121	-0.108	0.899352	-47.141
QEIMW	0.55	-1.00122	-0.11	0.655871	-47.108
EIVAQ	0.316	-1.00122	-0.25	0.0473463	-47.041
ADMIW	-0.538	-1.00252	-0.544	0.869686	-47.025
SIWMS	-0.56	-0.00299673	-0.432	0.760996	-47.012
YCFWD	0.454	-1.04805	-0.09	0.965943	-47.01
IPYLF	-2.536	-0.00384715	-1.002	0.929879	-46.988
HHLLY	-0.076	0.177971	-0.136	0.401387	-46.959
FKIKI	-0.344	1.99694	-0.33	0.346651	-46.956
LVWHI	-2.31	0.0879124	-0.604	0.43365	-46.95
INDMW	1.152	-1.00252	-0.18	0.822354	-46.927
KWPKY	1.782	1.99609	0.292	0.729132	-46.883
MVDWY	0.028	-1.00337	-0.364	0.697627	-46.874
FMEHM	0.758	-0.910313	-0.376	0.748884	-46.847
CGVFY	-1.82	-0.0485307	-0.552	0.855288	-46.845
VYEIF	-0.998	-1.00207	-0.592	0.338641	-46.835
KLVFV	-2.086	0.996972	-0.836	0.222345	-46.811
MCYGQ	0.222	-0.0485307	-0.07	0.598067	-46.789
WPPWA	-1.294	-0.00299673	-0.534	0.988125	-46.773
RGDFY	3.972	-0.00340037	0.18	0.773577	-46.769
WEINF	0.644	-1.00122	-0.18	0.74562	-46.751
TRMQL	3.152	0.996972	-0.028	0.300841	-46.731
RKMWE	4.52	0.998715	0.444	0.40792	-46.728
ILAFV	-3.734	-0.00299673	-1.298	0.393433	-46.725
IMISY	-1.73	-0.00384715	-0.772	0.321352	-46.722
WKFWN	0.91	0.996972	0.038	0.957172	-46.7
ENYIL	0.75	-1.00207	-0.166	0.254572	-46.684
DWIEL	0.672	-2.00074	-0.078	0.51436	-46.637
HYVQF	0.664	0.0870619	-0.136	0.452172	-46.622
FANFD	1.518	-1.00252	-0.39	0.760048	-46.607
AFQMM	-0.79	-0.00299673	-0.85	0.922019	-46.605
KYWFK	1.186	1.99609	0.126	0.868099	-46.538
FCVTD	0.598	-1.0472	-0.216	0.346584	-46.537
WARWC	1.434	0.952288	0.014	0.9801	-46.534
MFALS	-1.732	-0.00299673	-0.988	0.562496	-46.507
IMTSL	-1.244	-0.00299673	-0.696	0.245473	-46.503
WEMWD	1.704	-2.00074	0.146	0.874968	-46.501
WLFMQ	-1.408	-0.00299673	-0.676	0.950127	-46.492
NSWLS	1.238	-0.00299673	-0.006	0.509224	-46.483
YCHIL	-1.264	0.0423784	-0.32	0.666829	-46.471
GMMIF	-2.708	-0.00299673	-1.124	0.969138	-46.461
MMQVI	-1.624	-0.00299673	-0.868	0.30634	-46.45
ARMFH	2.488	1.08788	-0.292	0.851431	-46.42
VDWTY	1.012	-1.00337	-0.024	0.431497	-46.387
HRYWL	2.494	1.08703	0.14	0.855562	-46.296
NLMMR	2.388	0.996972	-0.428	0.755862	-46.292
TWIME	-0.044	-1.00122	-0.272	0.390474	-46.268
WGICY	-1.866	-0.0485307	-0.304	0.940809	-46.25
WWYKE	1.568	-0.00210365	0.394	0.742063	-46.249
CFFMM	-2.388	-0.0476802	-1.126	0.995041	-46.247
YMMCL	-2.152	-0.0485307	-0.854	0.945013	-46.237
QFHVM	0.166	0.0879124	-0.384	0.64662	-46.171
RYWYA	2.212	0.995271	-0.052	0.76038	-46.169
WRFAM	1.09	0.996972	-0.558	0.971903	-46.145
FIVHQ	-0.348	0.0879124	-0.364	0.268804	-46.137
MHIVK	-0.22	1.08788	-0.326	0.160166	-46.135
WKLEL	0.038	-0.00125323	-0.094	0.37908	-46.134
YIYTL	-1.398	-0.00469756	-0.56	0.41148	-46.089
CVYLN	-0.692	-0.0485307	-0.382	0.358897	-46.068
IDFYA	-0.17	-1.00337	-0.554	0.566734	-46.058
EWPLI	-1.072	-1.00122	-0.452	0.734677	-46.026
QYFDW	1.818	-1.00337	0.098	0.929973	-46.023
DFMVR	2.854	-0.00254995	-0.324	0.710846	-46.018
WDQPV	1.578	-1.00252	0.046	0.563454	-46.018
WWNHW	0.862	0.0879124	0.28	0.9856	-45.994
HMVRW	2.172	1.08788	-0.082	0.719424	-45.97
FRWCD	3.41	-0.0472335	0.208	0.958852	-45.942
KHWMI	0.122	1.08788	-0.108	0.797348	-45.94
PWYCK	0.416	0.951438	0.076	0.927529	-45.934
GKWCW	-0.266	0.952288	0.206	0.977793	-45.908
FQVVW	-1.57	-0.00299673	-0.62	0.668689	-45.898
WPFDT	1.196	-1.00252	-0.156	0.928679	-45.888
YIFKH	0.49	1.08703	-0.118	0.4947	-45.886
FDVGL	-0.832	-1.00252	-0.58	0.652889	-45.874
HLEIF	-0.27	-0.910313	-0.352	0.421358	-45.84
NWAVF	-0.904	-0.00299673	-0.632	0.843605	-45.809
WFNNY	1.622	-0.00384715	-0.05	0.885276	-45.808
NWFCK	1.12	0.952288	0.104	0.951357	-45.791
KYLIW	-1.296	0.996121	-0.37	0.662862	-45.789
WVYML	-2.7	-0.00384715	-0.89	0.894775	-45.786
WWGWY	-1.558	-0.00384715	-0.142	0.993982	-45.781
VMYLM	-2.704	-0.00384715	-1.138	0.690879	-45.78
FKWQL	0.172	0.996972	-0.146	0.883068	-45.766
TLMYP	-0.912	-0.00384715	-0.672	0.535817	-45.749
HMYIM	-0.964	0.0870619	-0.638	0.758354	-45.741
CWQVW	-0.888	-0.0476802	-0.078	0.931426	-45.727
FQDWH	2.722	-0.911609	0.364	0.876111	-45.691
RMQKL	3.748	1.99694	0.162	0.344683	-45.675
YLKIL	-1.814	0.996121	-0.614	0.302337	-45.67
WMRKA	2.796	1.99694	-0.018	0.666389	-45.66
CRWPL	1.278	0.952288	-0.152	0.969193	-45.653
WDKWL	0.938	-0.00254995	0.14	0.938674	-45.648
WYHHP	1.426	0.177971	0.26	0.850327	-45.643
LWLWA	-3.262	-0.00299673	-0.838	0.927257	-45.636
MEARI	2.53	-0.00125323	-0.236	0.167242	-45.635
MQYAW	-0.162	-0.00384715	-0.344	0.824456	-45.628
TQIRW	3.156	0.996972	0.236	0.506563	-45.603
QYWCF	-0.182	-0.0485307	-0.118	0.984927	-45.595
TLITD	0.804	-1.00252	-0.186	0.0636966	-45.589
HYCEI	1.082	-0.955846	0.216	0.283972	-45.544
DAWVI	-0.876	-1.00252	-0.514	0.496626	-45.543
AYVLW	-2.592	-0.00384715	-0.812	0.697972	-45.503
MSMSW	-0.046	-0.00299673	-0.452	0.842509	-45.489
VAWFH	-1.3	0.0879124	-0.56	0.844506	-45.488
WVFFI	-3.45	-0.00299673	-1.142	0.968306	-45.487
HCWPF	-0.386	0.0432288	-0.198	0.992316	-45.469
TIFIM	-2.52	-0.00299673	-1.05	0.648892	-45.468
TAMCL	-1.558	-0.0476802	-0.684	0.655483	-45.457
VYKYI	-0.626	0.995271	-0.344	0.153291	-45.456
WWNMD	1.67	-1.00252	0.048	0.952972	-45.44
VACFI	-3.006	-0.0476802	-0.988	0.712028	-45.437
DSYCI	1.212	-1.04805	0.052	0.531835	-45.41
TVWPY	-0.732	-0.00384715	-0.398	0.557651	-45.402
LLGWS	-1.942	-0.00299673	-0.518	0.596227	-45.4
KWVEW	0.732	-0.00125323	0.176	0.491495	-45.381
YLQIY	-0.804	-0.00469756	-0.398	0.307357	-45.354
AAFCW	-2.042	-0.0476802	-0.712	0.975132	-45.347
GPRHY	3.756	1.08703	0.33	0.690985	-45.331
QVFWY	-0.734	-0.00384715	-0.402	0.86875	-45.329
FWENW	1.162	-1.00122	0.048	0.951266	-45.289
IINAK	0.108	0.996972	-0.33	0.120056	-45.281
QNYRI	4.464	0.996121	0.338	0.386486	-45.238
LIEKL	-0.48	-0.00125323	-0.322	0.131171	-45.236
WESDC	3.064	-2.04543	0.572	0.458157	-45.23
ADEMF	1.678	-2.00074	-0.282	0.718191	-45.207
LKYNW	1.016	0.996121	0.052	0.526099	-45.199
CIDIF	-1.076	-1.0472	-0.546	0.834861	-45.191
FKIIH	-0.522	1.08788	-0.346	0.402384	-45.187
LVFTH	-0.942	0.0879124	-0.542	0.235568	-45.187
WQPAW	-0.186	-0.00299673	-0.188	0.966624	-45.176
KMYKK	2.888	2.99606	0.418	0.204292	-45.143
LMMWA	-2.752	-0.00299673	-1.09	0.911454	-45.142
PFQWL	-0.938	-0.00299673	-0.52	0.977239	-45.119
TMWSF	-0.338	-0.00299673	-0.482	0.900923	-45.112
CWVYK	-0.392	0.951438	-0.05	0.655948	-45.099
FKVVH	-0.17	1.08788	-0.326	0.160044	-45.083
PWHDF	1.614	-0.911609	0.018	0.966464	-45.082
FSQGW	0.538	-0.00299673	-0.034	0.936164	-45.078
VPFFE	-0.638	-1.00122	-0.714	0.766995	-45.057
QFVLV	-2.088	-0.00299673	-0.864	0.305913	-45.05
WVFWM	-2.806	-0.00299673	-0.904	0.990646	-45.045
PFYGY	-0.728	-0.00469756	-0.492	0.919881	-45.037
WKRTA	3.78	1.99694	0.322	0.300995	-45.022
PQIWY	-0.314	-0.00384715	-0.246	0.825583	-45.002
KWETH	3.452	0.0896559	0.752	0.155688	-44.995
WQRLC	2.386	0.952288	0.194	0.893389	-44.973
WKLHT	1.106	1.08788	0.216	0.363931	-44.957
FSELR	3.446	-0.00125323	0.02	0.486228	-44.953
WLACM	-2.538	-0.0476802	-0.776	0.946723	-44.947
WAFTN	0.418	-0.00299673	-0.322	0.754733	-44.937
WWIIG	-3.088	-0.00299673	-0.598	0.948826	-44.925
EINWK	2.35	-0.00125323	0.36	0.28515	-44.92
VLPWE	-0.896	-1.00122	-0.442	0.440237	-44.918
IPHWY	-0.49	0.0870619	-0.234	0.88187	-44.909
CFITK	-0.212	0.952288	-0.226	0.506945	-44.909
LITNF	-0.722	-0.00299673	-0.624	0.418754	-44.875
WMARC	1.43	0.952288	-0.234	0.936083	-44.867
CVWWW	-2.462	-0.0476802	-0.332	0.991947	-44.856
LSREF	3.446	-0.00125323	0.02	0.425279	-44.855
DCWMD	2.296	-2.04672	0.202	0.924101	-44.853
CEWDE	3.746	-3.04365	0.752	0.297743	-44.845
VVQCN	0.564	-0.0476802	-0.102	0.101909	-44.843
LLWLW	-3.884	-0.00299673	-0.912	0.966055	-44.822
QYYME	2.056	-1.00292	0.118	0.412185	-44.81
YVNCK	1.402	0.951438	0.144	0.22006	-44.807
NTCMG	0.928	-0.0476802	-0.038	0.560904	-44.801
YLMKQ	0.792	0.996121	-0.136	0.29647	-44.775
HNWWK	2.438	1.08788	0.562	0.881362	-44.77
YLVKW	-1.12	0.996121	-0.36	0.45053	-44.762
MWAHK	0.744	1.08788	-0.05	0.613465	-44.759
MQCEG	1.556	-1.04591	0.222	0.350488	-44.734
FLMPK	-0.94	0.996972	-0.74	0.895253	-44.732
IFFIK	-2.05	0.996972	-0.87	0.796217	-44.725
MRKWN	4.486	1.99694	0.346	0.626876	-44.714
PPCYW	-0.694	-0.0485307	-0.298	0.981991	-44.703
RFFNQ	4.228	0.996972	0.05	0.713451	-44.691
SWYAD	1.624	-1.00337	0.044	0.672368	-44.691
YMCVG	-1.694	-0.0485307	-0.542	0.622234	-44.673
RAQMF	2.664	0.996972	-0.304	0.815625	-44.671
VFMTW	-1.826	-0.00299673	-0.812	0.884511	-44.648
MCYCR	2.03	0.906754	0.002	0.906079	-44.636
ITEFL	-0.688	-1.00122	-0.526	0.343986	-44.602
MWQEG	1.346	-1.00122	0.156	0.482993	-44.594
DDFFD	4.04	-3.00156	0.15	0.857335	-44.579
FHNDC	3.152	-0.956293	0.37	0.687961	-44.579
AKNLI	0.108	0.996972	-0.346	0.171953	-44.578
FSFAV	-1.682	-0.00299673	-0.972	0.758236	-44.571
NCLRR	6.056	1.95226	0.432	0.570694	-44.534
CEFWM	-0.426	-1.04591	-0.328	0.964798	-44.533
WSYRL	2.242	0.996121	-0.014	0.86835	-44.51
EAEMH	2.824	-1.90854	0.252	0.121725	-44.502
WPWRY	2.08	0.996121	0.026	0.982896	-44.465
RHPIL	1.948	1.08788	-0.18	0.574075	-44.459
CNHII	0.036	0.0432288	-0.11	0.363763	-44.452
EEWKM	2.898	-0.999478	0.438	0.311837	-44.45
FILHQ	-0.524	0.0879124	-0.39	0.442717	-44.45
LFWPV	-2.854	-0.00299673	-0.992	0.936677	-44.425
WQVIP	-1.15	-0.00299673	-0.464	0.597061	-44.408
WLGML	-3.092	-0.00299673	-0.878	0.964794	-44.386
VNCAV	-0.906	-0.0476802	-0.526	0.153668	-44.379
ILNCQ	0.212	-0.0476802	-0.138	0.266209	-44.373
QPWTD	2.9	-1.00252	0.356	0.61875	-44.368
LVPWI	-3.242	-0.00299673	-0.962	0.744979	-44.351
IYSRQ	3.816	0.996121	0.256	0.18458	-44.342
MYLHC	-0.75	0.0423784	-0.34	0.68665	-44.338
FERWY	3.312	-0.00210365	0.152	0.856128	-44.329
MPRFK	3.028	1.99694	-0.198	0.896147	-44.327
AKQWS	2.07	0.996972	0.298	0.275218	-44.315
DCVLY	-0.276	-1.04805	-0.294	0.439682	-44.29
IILLK	-2.826	0.996972	-0.842	0.271119	-44.282
GWVFT	-1.544	-0.00299673	-0.526	0.842573	-44.28
FDVLY	-0.616	-1.00337	-0.618	0.570606	-44.272
RYMFV	1.138	0.996121	-0.606	0.766712	-44.265
CLNSM	0.298	-0.0476802	-0.3	0.507294	-44.251
RHWHK	5.492	2.17876	0.932	0.517327	-44.234
MFWHE	0.762	-0.910313	-0.128	0.829702	-44.22
VDIGK	0.874	-0.00254995	-0.024	0.119584	-44.218
FFRLY	0.836	0.996121	-0.642	0.965745	-44.208
WMLQH	0.12	0.0879124	-0.152	0.670938	-44.184
MELLT	-0.562	-1.00122	-0.532	0.18207	-44.176
FFCIL	-3.416	-0.0476802	-1.102	0.982438	-44.176
IYPYW	-1.394	-0.00469756	-0.5	0.92119	-44.168
VRCNW	2.782	0.952288	0.16	0.678669	-44.142
CHKFI	0.206	1.0432	-0.052	0.659112	-44.134
PACFW	-1.68	-0.0476802	-0.634	0.988781	-44.131
VMNHR	3.966	1.08788	0.112	0.203491	-44.124
MVMWW	-2.68	-0.00299673	-0.894	0.976275	-44.119
WYGRV	1.55	0.996121	-0.062	0.768649	-44.1
LMWVE	-1.366	-1.00122	-0.598	0.371926	-44.087
YKYVD	2.102	-0.00425078	0.166	0.105393	-44.081
PNFFD	1.88	-1.00252	-0.312	0.900402	-44.077
TQDKY	4.504	-0.00340037	0.73	0.0865601	-44.064
MYVGW	-1.904	-0.00384715	-0.608	0.811278	-44.05
TWDIG	0.62	-1.00252	0.004	0.473804	-44.044
YYCFK	0.314	0.950587	-0.09	0.855393	-44.027
CTFLQ	-0.214	-0.0476802	-0.27	0.535526	-44.016
IMIQW	-1.796	-0.00299673	-0.63	0.677256	-44.004
WVGMI	-2.916	-0.00299673	-0.836	0.835584	-44.003
IECCM	-0.604	-1.09059	-0.232	0.675854	-43.998
RNWIM	2.392	0.996972	-0.164	0.83206	-43.995
VRICW	0.47	0.952288	-0.262	0.746467	-43.993
WEWCA	-0.188	-1.04591	0.008	0.903592	-43.989
PAHWE	1.466	-0.910313	0.116	0.50378	-43.989
WSLYI	-1.726	-0.00384715	-0.54	0.755587	-43.987
WCMAD	0.19	-1.0472	-0.25	0.886437	-43.977
FMVCF	-2.726	-0.0476802	-1.096	0.978354	-43.976
CHYNG	1.844	0.0423784	0.384	0.487724	-43.974
MFYGY	-1.198	-0.00469756	-0.648	0.916724	-43.967
NAFYP	0.398	-0.00384715	-0.506	0.815802	-43.963
YIVWC	-2.486	-0.0485307	-0.56	0.791696	-43.961
SWLWK	-0.126	0.996972	-0.03	0.928636	-43.959
LFKFK	0.044	1.99694	-0.376	0.751467	-43.956
LDLME	0.668	-2.00074	-0.342	0.212232	-43.949
FVWRY	1.142	0.996121	-0.358	0.919867	-43.941
PAYWK	0.31	0.996121	-0.16	0.793462	-43.929
WMHMD	1.27	-0.911609	-0.128	0.876153	-43.917
LFMPV	-2.858	-0.00299673	-1.24	0.826295	-43.895
TDLYF	0.706	-1.00337	-0.308	0.613524	-43.892
LWLYS	-1.726	-0.00384715	-0.556	0.537937	-43.882
AIFMD	-0.668	-1.00252	-0.802	0.735916	-43.848
WYWIP	-1.888	-0.00384715	-0.5	0.978869	-43.831
TEYWV	0.63	-1.00207	-0.014	0.215983	-43.825
ERMWI	2.426	-0.00125323	-0.066	0.65856	-43.82
IYEQT	2.028	-1.00207	0.23	0.070526	-43.819
LINIF	-2.22	-0.00299673	-0.944	0.59956	-43.813
WLCVS	-1.834	-0.0476802	-0.464	0.510686	-43.807
DFMAM	-0.154	-1.00252	-0.822	0.919592	-43.796
NFVWG	-0.73	-0.00299673	-0.424	0.869263	-43.789
NMFCP	0.006	-0.0476802	-0.518	0.960571	-43.779
EIFWK	0.426	-0.00125323	-0.092	0.663979	-43.769
TMRRH	6.944	2.08785	0.526	0.287241	-43.768
IQRVT	2.814	0.996972	0.018	0.0864855	-43.768
HQMQQ	3.786	0.0879124	0.6	0.182871	-43.767
QIDWQ	2.51	-1.00252	0.382	0.47402	-43.739
SLWCA	-1.388	-0.0476802	-0.416	0.865721	-43.73
EFAWL	-1.046	-1.00122	-0.56	0.87318	-43.726
LIYLW	-3.39	-0.00384715	-0.896	0.837755	-43.718
FCRLL	0.164	0.952288	-0.562	0.947723	-43.695
YHFTD	2.622	-0.91246	0.202	0.359926	-43.694
DWACC	0.404	-1.09189	0.064	0.935844	-43.692
MVQFL	-1.75	-0.00299673	-0.894	0.730454	-43.688
RFHGL	2.148	1.08788	-0.08	0.823435	-43.686
QHYLL	0.1	0.0870619	-0.148	0.545404	-43.685
TLVFN	-0.546	-0.00299673	-0.614	0.228514	-43.665
WYHMF	-0.572	0.0870619	-0.42	0.984916	-43.653
FEHPT	2.212	-0.910313	0.12	0.384194	-43.646
WRWQD	4.904	-0.00254995	0.654	0.819575	-43.644
WLIYM	-2.876	-0.00384715	-0.9	0.91398	-43.641
CIQDW	1.146	-1.0472	0.194	0.756175	-43.632
FFFKW	-1.144	0.996972	-0.672	0.993393	-43.619
FLWSD	0.378	-1.00252	-0.288	0.840182	-43.601
WYAYL	-1.756	-0.00469756	-0.594	0.885875	-43.588
FRCFQ	2.644	0.952288	-0.078	0.93759	-43.584
MHWIA	-1.35	0.0879124	-0.56	0.743241	-43.582
IVNVE	0.09	-1.00122	-0.358	0.0347945	-43.58
MLFQV	-1.75	-0.00299673	-0.894	0.471144	-43.576
FWAHL	-1.476	0.0879124	-0.586	0.95236	-43.57
DWMDM	2.082	-2.00204	-0.112	0.923573	-43.567
CTWTW	-0.16	-0.0476802	0.07	0.879616	-43.554
WLGWL	-3.088	-0.00299673	-0.63	0.985572	-43.552
TWRYI	2.076	0.996121	-0.018	0.609653	-43.551
AWSIA	-1.494	-0.00299673	-0.636	0.499427	-43.543
CAWIQ	-0.96	-0.0476802	-0.258	0.706694	-43.54
IPYYW	-1.394	-0.00469756	-0.5	0.917839	-43.52
LIVTW	-2.728	-0.00299673	-0.778	0.301521	-43.517
MWTPW	-0.888	-0.00299673	-0.428	0.972952	-43.517
ALEFI	-1.564	-1.00122	-0.788	0.406618	-43.509
WPMCS	-0.512	-0.0476802	-0.342	0.947583	-43.503
VWICV	-3.322	-0.0476802	-0.778	0.559561	-43.496
PIMCQ	-0.602	-0.0476802	-0.428	0.694034	-43.495
SMYQI	0.362	-0.00384715	-0.29	0.421854	-43.472
MYDAP	0.94	-1.00337	-0.408	0.569274	-43.457
MFWVS	-1.66	-0.00299673	-0.792	0.79766	-43.453
CGCEW	0.196	-1.09059	0.282	0.874113	-43.447
TMIVW	-2.214	-0.00299673	-0.782	0.451825	-43.436
SHWYC	0.918	0.0423784	0.264	0.914733	-43.396
WNTAF	0.418	-0.00299673	-0.322	0.853189	-43.364
FQMYT	0.584	-0.00384715	-0.34	0.759833	-43.355
IRLQW	1.658	0.996972	-0.1	0.56152	-43.335
FRHPM	2.85	1.08788	-0.214	0.925585	-43.335
HQWFQ	2.086	0.0879124	0.336	0.852422	-43.307
CMWYT	-0.65	-0.0485307	-0.27	0.917505	-43.307
ALFYQ	-0.806	-0.00384715	-0.598	0.575099	-43.28
YRSLV	1.9	0.996121	-0.232	0.189548	-43.272
MNWTG	0.718	-0.00299673	-0.104	0.711532	-43.269
IPTCL	-1.71	-0.0476802	-0.586	0.682667	-43.269
LTQIW	-0.812	-0.00299673	-0.306	0.367837	-43.26
HILDY	0.736	-0.91246	-0.104	0.264838	-43.254
WVYIN	-0.902	-0.00384715	-0.432	0.492532	-43.241
TLCWW	-1.658	-0.0476802	-0.266	0.953463	-43.226
QRFFD	4.644	-0.00254995	0.138	0.876917	-43.225
NEFFH	2.43	-0.910313	0.056	0.684982	-43.223
KLTTM	0.684	0.996972	-0.206	0.139972	-43.22
WGIWF	-2.7	-0.00299673	-0.628	0.993887	-43.215
AAWYI	-2.146	-0.00384715	-0.748	0.77867	-43.212
SNWWL	0.092	-0.00299673	-0.118	0.960173	-43.211
EHYFA	1.364	-0.911163	-0.05	0.40953	-43.197
LTTMW	-0.892	-0.00299673	-0.488	0.536452	-43.181
WHNMN	2.652	0.0879124	0.226	0.754899	-43.176
ELDLF	0.542	-2.00074	-0.352	0.523013	-43.175
IFFCD	-0.688	-1.0472	-0.576	0.906914	-43.172
WNWEN	3.086	-1.00122	0.5	0.723164	-43.156
GFGML	-2.426	-0.00299673	-0.854	0.969896	-43.155
WNHIL	-0.174	0.0879124	-0.192	0.759563	-43.154
FNWCD	1.754	-1.0472	0.104	0.957184	-43.146
KAVYL	-1.016	0.996121	-0.53	0.210056	-43.145
YNTCY	1.642	-0.0493811	0.172	0.453847	-43.141
QTQLM	1.276	-0.00299673	-0.072	0.272	-43.137
YIYNR	3.384	0.995271	0.084	0.387189	-43.126
LAFNY	-0.586	-0.00384715	-0.658	0.53466	-43.123
WAWCQ	-0.442	-0.0476802	-0.03	0.954064	-43.104
MILIR	-0.438	0.996972	-0.83	0.418032	-43.039
MPHEH	2.756	-0.819403	0.304	0.28651	-43.027
KVWRL	1.836	1.99694	-0.062	0.630718	-43.005
TWIGW	-1.59	-0.00299673	-0.278	0.900371	-43.001
KWYIG	-0.5	0.996121	-0.088	0.711288	-42.999
MAPGW	-1.486	-0.00299673	-0.652	0.950809	-42.995
WEYVH	1.048	-0.911163	0.16	0.301401	-42.995
HLSWW	-0.304	0.0879124	-0.046	0.92469	-42.99
FALQY	-0.806	-0.00384715	-0.598	0.530532	-42.985
ASIVM	-1.944	-0.00299673	-0.932	0.317342	-42.949
DCAVI	-0.666	-1.0472	-0.448	0.256467	-42.915
QIVCF	-1.536	-0.0476802	-0.564	0.746315	-42.909
FRAGF	1.242	0.996972	-0.53	0.948541	-42.908
WSKHQ	3.364	1.08788	0.734	0.324788	-42.899
FWFIK	-1.532	0.996972	-0.642	0.976882	-42.898
LSVFV	-2.516	-0.00299673	-1.006	0.275818	-42.892
HRHQR	8.94	2.17876	1.202	0.179033	-42.881
GLELM	-1.264	-1.00122	-0.586	0.396428	-42.869
YQWHT	2.116	0.0870619	0.432	0.573998	-42.854
YVGDR	3.76	-0.00340037	0.22	0.25414	-42.848
IGRLY	0.856	0.996121	-0.316	0.593032	-42.842
FWQWW	-0.886	-0.00299673	-0.184	0.996357	-42.809
MHMSW	0.206	0.0879124	-0.298	0.852035	-42.791
WADAM	0.084	-1.00252	-0.486	0.798309	-42.791
FWCHI	-1.37	0.0432288	-0.334	0.969824	-42.784
FKLSW	-0.256	0.996972	-0.288	0.762958	-42.779
FYTCF	-0.906	-0.0485307	-0.538	0.970439	-42.772
RHQHF	5.36	1.17879	0.646	0.555376	-42.765
WKVIF	-1.744	0.996972	-0.602	0.773489	-42.762
IVCTH	-0.602	0.0432288	-0.202	0.154089	-42.755
YWVHN	1.014	0.0870619	0.062	0.444741	-42.754
FVQPE	1.066	-1.00122	-0.202	0.259962	-42.751
HIYIQ	0.1	0.0870619	-0.116	0.205121	-42.747
WDKDG	3.944	-1.00207	0.704	0.539599	-42.738
CLRDK	4.598	0.952735	0.504	0.320748	-42.727
QKVAY	1.076	0.996121	-0.032	0.0917666	-42.723
LCPFW	-2.302	-0.0476802	-0.708	0.99235	-42.718
LVHWW	-1.792	0.0879124	-0.376	0.867654	-42.713
TIIIF	-3.034	-0.00299673	-1.03	0.471123	-42.705
WCGLI	-2.878	-0.0476802	-0.548	0.944301	-42.69
DTNFM	2.52	-1.00252	-0.118	0.637073	-42.685
TIVHP	-0.346	0.0879124	-0.36	0.124268	-42.676
TWNWE	2.272	-1.00122	0.398	0.523109	-42.671
AHMTW	0.148	0.0879124	-0.24	0.765776	-42.648
VYYAF	-1.71	-0.00469756	-0.826	0.695348	-42.646
MMGQA	-0.382	-0.00299673	-0.554	0.445736	-42.644
HWIMF	-1.584	0.0879124	-0.648	0.980836	-42.641
FHDVH	2.204	-0.8207	0.158	0.361022	-42.637
HLYFF	-1.216	0.0870619	-0.674	0.965477	-42.621
WVNHQ	2.094	0.0879124	0.316	0.241897	-42.604
NLPIQ	0.468	-0.00299673	-0.296	0.284211	-42.567
CGCRF	1.688	0.907605	0.03	0.98019	-42.549
MPILQ	-1.33	-0.00299673	-0.738	0.481533	-42.544
MKKVL	-0.042	1.99694	-0.326	0.168288	-42.54
IWWYP	-1.888	-0.00384715	-0.5	0.976927	-42.523
CVFKP	-0.55	0.952288	-0.4	0.634847	-42.518
TITWM	-0.892	-0.00299673	-0.472	0.552317	-42.516
QIQLK	1.358	0.996972	0.138	0.147544	-42.497
NMKLM	0.514	0.996972	-0.444	0.590054	-42.465
MQLDQ	2.506	-1.00252	0.118	0.18229	-42.458
LHYWC	-0.746	0.0423784	-0.092	0.90463	-42.454
WNDLD	3.366	-2.00204	0.334	0.568608	-42.436
FSFFL	-2.092	-0.00299673	-1.086	0.992537	-42.436
WMGNS	0.884	-0.00299673	-0.084	0.635869	-42.422
FKLYR	2.542	1.99609	-0.102	0.618997	-42.413
SFWWA	-1.21	-0.00299673	-0.496	0.986845	-42.409
ICHCM	-1.034	-0.00145466	-0.258	0.857187	-42.402
LAQMM	-1.178	-0.00299673	-0.836	0.643462	-42.401
NGEFY	1.934	-1.00207	0.086	0.564507	-42.4
CWRQW	2.904	0.952288	0.438	0.965873	-42.388
CVVIY	-2.828	-0.0485307	-0.778	0.186363	-42.382
MFQIS	-0.262	-0.00299673	-0.548	0.439919	-42.38
LIPQN	0.468	-0.00299673	-0.296	0.274845	-42.379
CWSFP	-0.638	-0.0476802	-0.352	0.979451	-42.377
FTLCG	-1.51	-0.0476802	-0.486	0.697742	-42.367
DMHNH	4.466	-0.8207	0.58	0.283574	-42.36
YWCYW	-1.132	-0.0493811	-0.114	0.986626	-42.348
IYEAQ	1.152	-1.00207	-0.032	0.0792948	-42.346
RAWRR	8.124	2.99691	0.544	0.752981	-42.343
SALLR	1.334	0.996972	-0.428	0.447328	-42.332
YIEAF	-0.552	-1.00207	-0.544	0.436979	-42.331
IIDQI	-0.1	-1.00252	-0.328	0.142085	-42.32
VIYNE	0.926	-1.00207	-0.14	0.0707621	-42.316
IMWLL	-3.888	-0.00299673	-1.144	0.94182	-42.308
LRLPW	0.55	0.996972	-0.462	0.883462	-42.307
EWFIT	-0.17	-1.00122	-0.282	0.66176	-42.307
IAMIV	-3.608	-0.00299673	-1.272	0.251162	-42.306
YVWPV	-2.054	-0.00384715	-0.708	0.607196	-42.302
FEIIN	0.126	-1.00122	-0.408	0.287339	-42.294
WFGHM	-0.788	0.0879124	-0.382	0.982984	-42.29
LLNLR	1.36	0.996972	-0.42	0.318628	-42.289
DWSKF	2.472	-0.00254995	0.238	0.867675	-42.287
FKCWE	1.154	-0.0459367	0.202	0.804098	-42.278
DFMVM	-0.6	-1.00252	-0.87	0.861097	-42.275
ISWLY	-1.726	-0.00384715	-0.54	0.794023	-42.274
FHPLY	-0.62	0.0870619	-0.508	0.911711	-42.268
PYWFK	0.076	0.996121	-0.248	0.958102	-42.267
INVVY	-1.244	-0.00384715	-0.65	0.0860014	-42.253
WDWVR	2.988	-0.00254995	0.182	0.888399	-42.229
QMNTF	1.884	-0.00299673	-0.146	0.621004	-42.228
LRYTD	4.286	-0.00340037	0.248	0.126617	-42.226
CVLWI	-3.498	-0.0476802	-0.804	0.707568	-42.225
CPYAH	0.342	0.0423784	-0.11	0.681309	-42.225
HWRIH	3.398	1.17879	0.422	0.653975	-42.224
SGCYW	-0.202	-0.0485307	0.036	0.9481	-42.222
CQRVQ	4.136	0.952288	0.474	0.169931	-42.217
HIFIR	1.352	1.08788	-0.33	0.640058	-42.217
HCFFV	-1.324	0.0432288	-0.582	0.912181	-42.206
KRYDC	5.61	0.951885	0.748	0.370675	-42.199
CWITF	-1.788	-0.0476802	-0.508	0.948032	-42.195
GFMMP	-1.724	-0.00299673	-0.988	0.983745	-42.191
YWIAM	-2.254	-0.00384715	-0.826	0.889069	-42.182
DTWWW	0.86	-1.00252	0.194	0.974013	-42.179
VVKTV	-0.8	0.996972	-0.46	0.0258395	-42.158
QYAWN	1.636	-0.00384715	0.098	0.653755	-42.158
NMEYD	3.992	-2.00159	0.34	0.167833	-42.155
PMMEY	0.45	-1.00207	-0.476	0.592319	-42.132
KIPLH	0.074	1.08788	-0.196	0.381349	-42.129
EKFRQ	5.968	0.998715	0.688	0.208847	-42.12
FPLIV	-3.372	-0.00299673	-1.22	0.648349	-42.119
MRACL	0.912	0.952288	-0.478	0.751871	-42.117
AGVCI	-2.598	-0.0476802	-0.692	0.397045	-42.112
LIAFF	-3.522	-0.00299673	-1.338	0.927262	-42.11
FYMNY	0.318	-0.00469756	-0.492	0.879862	-42.101
TLWRG	1.86	0.996972	0.004	0.666244	-42.093
TETWL	0.94	-1.00122	0.052	0.233797	-42.092
YYQEL	1.542	-1.00292	0.122	0.268504	-42.087
QQKYW	2.888	0.996121	0.61	0.563768	-42.082
ATFHT	1.002	0.0879124	-0.158	0.258644	-42.079
MYIFN	-0.694	-0.00384715	-0.72	0.810674	-42.078
TWERV	3.586	-0.00125323	0.284	0.178675	-42.074
DKMLF	0.804	-0.00254995	-0.366	0.844124	-42.072
VLVQD	0.252	-1.00252	-0.324	0.0487213	-42.066
AVFSL	-2.07	-0.00299673	-0.958	0.456439	-42.066
LLTDD	2.034	-2.00204	-0.012	0.115507	-42.058
YDPWY	1.334	-1.00422	0.01	0.903958	-42.055
ECVWM	-0.638	-1.04591	-0.288	0.732446	-42.054
WLVIS	-2.562	-0.00299673	-0.758	0.291343	-42.052
AMIWR	0.702	0.996972	-0.528	0.885817	-42.044
VQMKQ	2.048	0.996972	0.144	0.101594	-42.04
WHEWD	3.106	-1.90983	0.66	0.699817	-42.039
VWETY	0.63	-1.00207	-0.014	0.199311	-42.029
FPEVT	0.472	-1.00122	-0.364	0.256261	-42.025
IDRCW	3.022	-0.0472335	0.238	0.864507	-42.016
SRRWH	7.114	2.08785	0.794	0.738525	-42.002
FCQIC	-0.984	-0.0923638	-0.28	0.899415	-42
CFKIA	-1.088	0.952288	-0.488	0.550185	-41.999
FHLTA	-0.496	0.0879124	-0.494	0.377741	-41.995
TKIYA	0.306	0.996121	-0.204	0.0859674	-41.994
GVFNY	-0.236	-0.00384715	-0.424	0.487733	-41.99
VLSYY	-1.056	-0.00469756	-0.53	0.200792	-41.988
VFWYN	-0.514	-0.00384715	-0.462	0.867605	-41.973
DHFQW	2.722	-0.911609	0.364	0.862074	-41.961
CCDMC	0.506	-1.13657	0.052	0.940887	-41.961
AFKAF	-0.806	0.996972	-0.754	0.868766	-41.95
FGAFF	-2.338	-0.00299673	-1.086	0.991993	-41.942
QTWEH	3.45	-0.910313	0.724	0.195183	-41.94
HHWFF	0.206	0.178821	-0.164	0.990048	-41.939
VANCY	-0.07	-0.0485307	-0.308	0.301176	-41.932
YVEEY	1.972	-2.00115	0.186	0.0525494	-41.922
LCLMN	-1.366	-0.0476802	-0.656	0.632542	-41.897
FRNWM	2.78	0.996972	-0.194	0.969475	-41.895
WETFM	0.344	-1.00122	-0.302	0.843888	-41.894
VMYWS	-1.036	-0.00384715	-0.534	0.518851	-41.878
SYRYV	2.912	0.995271	0.012	0.375012	-41.873
WVIQT	-0.636	-0.00299673	-0.28	0.223165	-41.87
LFKWH	-0.004	1.08788	-0.134	0.812305	-41.869
YWDHA	1.876	-0.91246	0.198	0.617484	-41.869
YHFAR	2.986	1.08703	-0.044	0.683848	-41.856
RNLFL	1.748	0.996972	-0.434	0.805115	-41.852
YLHYY	0.032	0.0853611	-0.158	0.489386	-41.852
VNSVL	-0.592	-0.00299673	-0.554	0.100808	-41.838
FTYWF	-1.116	-0.00384715	-0.604	0.983475	-41.835
FGCCC	-1.552	-0.137047	-0.202	0.978722	-41.826
KWWFF	-1.014	0.996972	-0.414	0.996638	-41.825
LIWLG	-3.606	-0.00299673	-0.858	0.830943	-41.818
LCFWR	0.682	0.952288	-0.318	0.977446	-41.816
IWIVF	-3.838	-0.00299673	-1.112	0.868043	-41.814
VYWIV	-3.038	-0.00384715	-0.844	0.426924	-41.812
TFMAL	-1.898	-0.00299673	-1.008	0.741449	-41.799
HAIWN	0.448	0.0879124	-0.118	0.570773	-41.792
MHIAK	0.226	1.08788	-0.278	0.22942	-41.782
MTQTM	1.196	-0.00299673	-0.238	0.20529	-41.782
HMMPI	-0.992	0.0879124	-0.73	0.809832	-41.78
DYWIY	0.35	-1.00422	-0.126	0.819985	-41.779
MFIPT	-1.536	-0.00299673	-0.914	0.793423	-41.775
GHMWV	-1	0.0879124	-0.342	0.817483	-41.763
MLMPA	-2.286	-0.00299673	-1.182	0.764778	-41.763
VIWPF	-2.854	-0.00299673	-0.976	0.96044	-41.75
WNQPY	1.998	-0.00384715	0.176	0.797927	-41.74
CWLVL	-3.498	-0.0476802	-0.82	0.837434	-41.734
WMMVI	-3.198	-0.00299673	-1.122	0.862863	-41.73
NWWHM	0.858	0.0879124	0.032	0.975196	-41.729
ANMFW	-0.566	-0.00299673	-0.662	0.975407	-41.725
NWERF	4.612	-0.00125323	0.346	0.857987	-41.722
LYKWN	1.016	0.996121	0.052	0.582378	-41.716
LRCNL	2.088	0.952288	-0.11	0.563522	-41.71
LILEM	-2.06	-1.00122	-0.852	0.212838	-41.704
HDWCN	3.282	-0.956293	0.628	0.815521	-41.698
GWFFA	-2.208	-0.00299673	-0.828	0.989886	-41.693
AEDIY	1.788	-2.00159	-0.004	0.147106	-41.686
YVQMI	-1.126	-0.00384715	-0.62	0.307417	-41.685
VWIFR	0.13	0.996972	-0.586	0.894348	-41.68
FFLEC	-1.07	-1.04591	-0.582	0.842121	-41.679
VICWE	-1.152	-1.04591	-0.268	0.457898	-41.678
WVTWW	-1.692	-0.00299673	-0.306	0.957621	-41.675
WNSAL	0.196	-0.00299673	-0.288	0.686809	-41.664
SFNYI	0.456	-0.00384715	-0.36	0.683259	-41.65
CWRMK	2.902	1.95226	0.218	0.920347	-41.649
WCMTR	2.306	0.952288	0.028	0.915006	-41.646
QLFTV	-0.766	-0.00299673	-0.554	0.285038	-41.644
HLWFT	-0.6	0.0879124	-0.324	0.889287	-41.64
DVWGK	1.392	-0.00254995	0.204	0.475497	-41.638
AWEFQ	1.046	-1.00122	-0.062	0.657846	-41.636
RCFMW	1.196	0.952288	-0.322	0.989214	-41.632
LVIAF	-3.734	-0.00299673	-1.298	0.461147	-41.631
DLNWN	2.95	-1.00252	0.246	0.565238	-41.625
RAMTA	2.304	0.996972	-0.378	0.197465	-41.62
ERMQY	5.012	-0.00210365	0.416	0.223364	-41.62
FTWTL	-1.018	-0.00299673	-0.498	0.835509	-41.616
AWWFW	-2.356	-0.00299673	-0.608	0.997291	-41.614
GWLIR	0.362	0.996972	-0.316	0.838977	-41.614
TKMVF	-0.25	0.996972	-0.53	0.39222	-41.604
VKVYT	0.036	0.996121	-0.242	0.0479933	-41.604
KTWVV	-0.458	0.996972	-0.242	0.133657	-41.601
FMREC	3.024	-0.0459367	-0.03	0.743898	-41.591
MWLMG	-2.578	-0.00299673	-0.882	0.956402	-41.586
HAIMA	-1.246	0.0879124	-0.73	0.369991	-41.581
WQSAW	0.494	-0.00299673	0.016	0.861828	-41.581
VWFYP	-1.842	-0.00384715	-0.748	0.953024	-41.577
VHFEW	0.424	-0.910313	-0.098	0.540759	-41.569
ILHLL	-3.004	0.0879124	-0.874	0.435088	-41.565
DLLML	-1.678	-1.00252	-0.878	0.667369	-41.548
LLDVL	-2.016	-1.00252	-0.848	0.269932	-41.539
HLQWR	3.574	1.08788	0.394	0.681114	-41.535
VTMYT	-0.222	-0.00384715	-0.462	0.147492	-41.532
IEIFS	-0.522	-1.00122	-0.49	0.221764	-41.528
NCRYQ	5.192	0.951438	0.632	0.397581	-41.524
CIGQW	-0.786	-0.0476802	-0.05	0.848255	-41.524
MYPLD	0.318	-1.00337	-0.482	0.654864	-41.521
ECIII	-1.846	-1.04591	-0.506	0.261853	-41.513
WIRWV	0.26	0.996972	-0.328	0.892218	-41.503
VDRWW	2.988	-0.00254995	0.182	0.884572	-41.49
AYSWI	-1.104	-0.00384715	-0.466	0.702098	-41.487
IWWDV	-0.98	-1.00252	-0.344	0.835409	-41.476
CMEMM	-0.304	-1.04591	-0.566	0.823763	-41.465
QKLDA	2.616	-0.00254995	0.224	0.110929	-41.462
WMQHW	0.638	0.0879124	0.092	0.958169	-41.457
MQYTC	0.924	-0.0485307	-0.016	0.463059	-41.451
KRYYA	3.788	1.99524	0.23	0.265558	-41.431
CPIFL	-2.82	-0.0476802	-0.936	0.957788	-41.414
VRYPV	1.396	0.996121	-0.41	0.214078	-41.413
FWWQG	-0.608	-0.00299673	-0.146	0.988301	-41.404
CVDHF	1.016	-0.956293	-0.042	0.665406	-41.402
QWNSY	2.678	-0.00384715	0.38	0.517284	-41.397
MLIMI	-3.892	-0.00299673	-1.376	0.650213	-41.395
KWQLV	-0.04	0.996972	-0.106	0.41318	-41.393
VYSLY	-1.056	-0.00469756	-0.53	0.24143	-41.388
TDWPN	3.12	-1.00252	0.296	0.590947	-41.384
CDLDA	1.886	-2.04672	0.036	0.32363	-41.38
YRQWQ	4.762	0.996121	0.626	0.536165	-41.38
WYFPI	-2.018	-0.00384715	-0.758	0.975903	-41.378
MCLSA	-1.392	-0.0476802	-0.664	0.439096	-41.367
MVVKG	-1.164	0.996972	-0.544	0.118822	-41.366
FFIFY	-2.744	-0.00384715	-1.182	0.988837	-41.353
FKTFK	1.542	1.99694	-0.04	0.596225	-41.351
FSLKC	-0.046	0.952288	-0.222	0.701099	-41.35
FIFIQ	-2.052	-0.00299673	-0.898	0.811418	-41.347
LRLIA	-0.33	0.996972	-0.768	0.234823	-41.346
VEIQM	0.208	-1.00122	-0.328	0.0979658	-41.342
FKCLC	-0.982	0.907605	-0.268	0.876823	-41.338
MVWYF	-2.312	-0.00384715	-0.904	0.962963	-41.338
YILAF	-2.898	-0.00384715	-1.08	0.743495	-41.334
WYWKV	-0.602	0.996121	-0.116	0.837614	-41.334
FSWCA	-1	-0.0476802	-0.43	0.96614	-41.331
MMKMG	-0.488	0.996972	-0.604	0.714605	-41.33
ATDWY	1.458	-1.00337	0.024	0.527098	-41.322
LYYDV	0.008	-1.00422	-0.36	0.221785	-41.307
ALDIM	-1.056	-1.00252	-0.788	0.467612	-41.304
IDMEY	1.68	-2.00159	-0.082	0.24269	-41.302
CPVRI	0.936	0.952288	-0.354	0.529288	-41.297
TFWDL	0.212	-1.00252	-0.308	0.881896	-41.289
VHHVL	-0.736	0.178821	-0.328	0.135451	-41.281
AVYAF	-2.1	-0.00384715	-0.996	0.60352	-41.28
INELW	0.256	-1.00122	-0.166	0.433196	-41.279
YWQGT	0.996	-0.00384715	0.204	0.639512	-41.275
TDCFY	1.434	-1.04805	0.002	0.759628	-41.273
TAYIV	-1.612	-0.00384715	-0.704	0.109076	-41.265
CGNWM	-0.052	-0.0476802	-0.13	0.962216	-41.262
LDWMI	-1.16	-1.00252	-0.618	0.873255	-41.251
MLQGH	0.398	0.0879124	-0.114	0.361257	-41.25
GADLD	1.954	-2.00204	0.008	0.255572	-41.239
PWFWP	-1.528	-0.00299673	-0.622	0.996293	-41.235
DWHII	0.242	-0.911609	-0.088	0.639486	-41.23
FMQLH	-0.01	0.0879124	-0.41	0.758728	-41.226
WIGPC	-1.894	-0.0476802	-0.396	0.960671	-41.225
YEKLQ	2.624	-0.00210365	0.404	0.0796734	-41.204
LGWIC	-2.878	-0.0476802	-0.548	0.914071	-41.198
FGNRF	2.932	0.996972	-0.166	0.964717	-41.196
CTRIQ	3.366	0.952288	0.302	0.172815	-41.196
FMMGA	-2.086	-0.00299673	-1.066	0.907892	-41.18
FSLMH	-0.438	0.0879124	-0.552	0.805129	-41.174
WDGLV	-0.702	-1.00252	-0.322	0.669174	-41.168
QWPWW	-0.29	-0.00299673	-0.018	0.993294	-41.161
AMIEN	0.874	-1.00122	-0.34	0.152677	-41.161
TDLFC	0.422	-1.0472	-0.242	0.671229	-41.158
CWRAP	1.9	0.952288	-0.078	0.928969	-41.158
SWYRY	3.254	0.995271	0.23	0.839829	-41.157
IMCYS	-1.002	-0.0485307	-0.478	0.484703	-41.154
SHAIH	1.198	0.178821	0.066	0.230532	-41.146
IMTIS	-1.244	-0.00299673	-0.68	0.138156	-41.145
VFLME	-1.496	-1.00122	-0.856	0.380865	-41.138
HMMNH	2.252	0.178821	0.05	0.506981	-41.132
FSMCF	-1.238	-0.0476802	-0.766	0.991839	-41.125
KQDNL	4.306	-0.00254995	0.588	0.160838	-41.121
YALEV	-0.764	-1.00207	-0.52	0.0821517	-41.118
YVAMQ	-0.504	-0.00384715	-0.562	0.187322	-41.116
NLYCI	-0.868	-0.0485307	-0.392	0.585851	-41.116
LWFGM	-2.704	-0.00299673	-0.892	0.9836	-41.11
WNMWW	-0.54	-0.00299673	-0.234	0.99374	-41.106
CRYDI	3.516	-0.0480839	0.238	0.466023	-41.106
WHMMI	-1.458	0.0879124	-0.638	0.946149	-41.104
LANVI	-1.81	-0.00299673	-0.846	0.107022	-41.101
YDRWV	3.482	-0.00340037	0.182	0.621403	-41.1
FQIAH	0.098	0.0879124	-0.316	0.474593	-41.094
IYGQY	-0.008	-0.00469756	-0.116	0.362505	-41.087
QRLRM	5.622	1.99694	0.178	0.578468	-41.081
WEGPL	-0.276	-1.00122	-0.186	0.84463	-41.079
WYGIM	-2.08	-0.00384715	-0.618	0.946543	-41.077
WQHYV	0.794	0.0870619	0.122	0.557625	-41.062
NLRYI	2.372	0.996121	-0.16	0.353438	-41.062
VKWWW	-1.096	0.996972	-0.116	0.960703	-41.053
EIWQM	0.55	-1.00122	-0.11	0.571329	-41.049
WPKIF	-0.936	0.996972	-0.476	0.952704	-41.034
RTLLQ	2.638	0.996972	-0.024	0.13428	-41.026
EYCQL	1.258	-1.04676	0.188	0.380399	-41.025
MTRIA	1.682	0.996972	-0.436	0.180801	-41.018
MAMFW	-2.364	-0.00299673	-1.104	0.988244	-41.014
GSLTL	-0.962	-0.00299673	-0.426	0.32162	-41.013
LMVWQ	-1.62	-0.00299673	-0.636	0.461293	-41.012
FAWHE	0.87	-0.910313	-0.05	0.702244	-41.009
MDWLK	0.934	-0.00254995	-0.108	0.790322	-41.007
ALWAR	0.81	0.996972	-0.466	0.751769	-41.006
SSWCW	0.172	-0.0476802	0.11	0.973138	-41.003
EYNHG	3.462	-0.911163	0.61	0.144565	-41.003
LVRQM	1.83	0.996972	-0.338	0.224932	-41.001
SIYQY	0.86	-0.00469756	-0.042	0.350761	-41
VELPL	-1.414	-1.00122	-0.686	0.192884	-40.999
TIAVI	-2.624	-0.00299673	-0.932	0.0739614	-40.996
FTIHP	-0.134	0.0879124	-0.4	0.529092	-40.989
LMVIL	-4.23	-0.00299673	-1.362	0.344758	-40.979
LGTVF	-2.062	-0.00299673	-0.77	0.456976	-40.979
LQWVC	-1.406	-0.0476802	-0.322	0.689688	-40.977
FKIMQ	0.168	0.996972	-0.378	0.531897	-40.975
LFHLK	-0.522	1.08788	-0.378	0.538955	-40.971
MWFLQ	-1.408	-0.00299673	-0.676	0.951069	-40.971
PNDFF	1.88	-1.00252	-0.312	0.9672	-40.962
YYQCG	0.72	-0.0493811	0.178	0.644683	-40.955
FPMWC	-1.788	-0.0476802	-0.712	0.99556	-40.953
CEPNW	1.968	-1.04591	0.28	0.763907	-40.952
RVIDN	4.264	-0.00254995	0.148	0.0877767	-40.952
PHLHV	0.072	0.178821	-0.202	0.247276	-40.95
WHWEG	1.174	-0.910313	0.416	0.832056	-40.95
PWFEK	1.41	-0.00125323	0.044	0.772953	-40.949
IEWPM	-0.558	-1.00122	-0.456	0.797177	-40.949
PGQWW	-0.012	-0.00299673	0.02	0.977041	-40.948
KLLII	-2.826	0.996972	-0.842	0.200171	-40.947
WNFRQ	4.358	0.996972	0.308	0.858173	-40.946
WFERS	3.964	-0.00125323	0.264	0.592137	-40.94
GCWMY	-1.352	-0.0485307	-0.324	0.978905	-40.934
VHRWE	4.004	0.0896559	0.458	0.254236	-40.934
WKWRI	2.178	1.99694	0.172	0.90956	-40.929
FAHFE	0.74	-0.910313	-0.308	0.668402	-40.929
YNTMK	2.51	0.996121	0.14	0.255122	-40.929
FQYWM	-0.396	-0.00384715	-0.432	0.978613	-40.928
QDADC	3.978	-2.04672	0.534	0.322568	-40.924
WICHI	-1.758	0.0432288	-0.304	0.840704	-40.901
RIYFG	1.244	0.996121	-0.33	0.763692	-40.899
TNIHD	3.534	-0.911609	0.426	0.0782599	-40.899
AFGVS	-1.274	-0.00299673	-0.676	0.320804	-40.884
VIIWT	-2.728	-0.00299673	-0.762	0.377192	-40.883
HICTA	-0.156	0.0432288	-0.154	0.242539	-40.881
WHNWS	2.008	0.0879124	0.392	0.755312	-40.88
MPLDR	3.274	-0.00254995	-0.184	0.59048	-40.878
VYWWW	-2.178	-0.00384715	-0.398	0.983707	-40.872
YHVYR	3.164	1.08618	0.166	0.286008	-40.862
KMFKV	0.346	1.99694	-0.34	0.365395	-40.857
LHAYK	0.724	1.08703	-0.046	0.203013	-40.855
REAFC	3.132	-0.0459367	0.048	0.483329	-40.854
WRRYW	5.064	1.99609	0.416	0.956934	-40.849
WELFP	-0.684	-1.00122	-0.482	0.912771	-40.849
GFGMD	0.302	-1.00252	-0.328	0.869617	-40.845
GFYKF	-0.242	0.996121	-0.376	0.956436	-40.843
EMCVL	-1.156	-1.04591	-0.532	0.407108	-40.842
TAVYK	0.482	0.996121	-0.194	0.0681939	-40.84
MKVDI	0.592	-0.00254995	-0.31	0.116933	-40.838
KRFVI	1.706	1.99694	-0.304	0.330575	-40.828
LLFLR	-0.564	0.996972	-0.872	0.78053	-40.807
EFGWF	-0.484	-1.00122	-0.366	0.984921	-40.791
FELIG	-1.39	-1.00122	-0.58	0.431576	-40.79
HWYTC	0.752	0.0423784	0.244	0.793714	-40.79
RQTQM	5.244	0.996972	0.47	0.175438	-40.788
EEVGL	0.744	-1.99945	-0.02	0.0700626	-40.784
VIKVS	-0.81	0.996972	-0.45	0.0400335	-40.783
VAAMQ	-0.894	-0.00299673	-0.732	0.151698	-40.777
YQVGQ	1.248	-0.00384715	0.148	0.118197	-40.769
QNWFI	0.39	-0.00299673	-0.218	0.919697	-40.759
FTRID	3.662	-0.00254995	0.006	0.300332	-40.754
HLNYH	2.236	0.177971	0.302	0.237292	-40.754
YNEWE	3.614	-2.0003	0.598	0.228432	-40.745
VDGMT	0.792	-1.00252	-0.234	0.297832	-40.744
QVIQQ	1.532	-0.00299673	0.136	0.0587115	-40.734
CCLAY	-1.83	-0.0932142	-0.462	0.706062	-40.725
NCIII	-1.88	-0.0476802	-0.604	0.433834	-40.724
WFYIK	-0.908	0.996121	-0.384	0.916603	-40.722
QRYYW	3.682	0.995271	0.372	0.794807	-40.721
QFRFT	3.414	0.996972	-0.052	0.884477	-40.717
LQHFH	1.392	0.178821	0.104	0.527999	-40.71
SWFMT	-0.338	-0.00299673	-0.482	0.956872	-40.71
QSGLY	0.644	-0.00384715	-0.02	0.450605	-40.703
WPHLA	-0.88	0.0879124	-0.42	0.829428	-40.701
LVVLV	-4.392	-0.00299673	-1.322	0.0647884	-40.692
SNKYY	3.174	0.995271	0.408	0.312859	-40.692
WTLPN	0.392	-0.00299673	-0.23	0.589548	-40.687
WVAEL	-1.258	-1.00122	-0.52	0.301519	-40.687
FTKSY	1.736	0.996121	0.048	0.246519	-40.686
SMMYL	-1.216	-0.00384715	-0.808	0.856433	-40.684
YMYLD	0.346	-1.00422	-0.39	0.568866	-40.681
AGCNL	-0.462	-0.0476802	-0.296	0.737454	-40.678
WMIHH	-0.056	0.178821	-0.124	0.752813	-40.667
IHIYW	-1.474	0.0870619	-0.37	0.731725	-40.665
IEFMI	-1.672	-1.00122	-0.85	0.521651	-40.662
IQCLG	-1.304	-0.0476802	-0.294	0.568424	-40.662
RQPIW	2.642	0.996972	0.052	0.799081	-40.661
MFFGK	-0.74	0.996972	-0.624	0.928175	-40.66
AWGYW	-1.454	-0.00384715	-0.312	0.977719	-40.659
HHLQD	3.732	-0.8207	0.644	0.13016	-40.649
FELIP	-1.202	-1.00122	-0.71	0.502519	-40.643
KQEWV	2.306	-0.00125323	0.43	0.169531	-40.642
MIWHN	0.34	0.0879124	-0.196	0.701099	-40.641
ENYMF	1.652	-1.00207	-0.2	0.752388	-40.639
PVILC	-3.032	-0.0476802	-0.896	0.481531	-40.631
STQFP	1.706	-0.00299673	-0.072	0.558921	-40.631
QMQVF	0.342	-0.00299673	-0.396	0.636272	-40.622
SLEFH	1.394	-0.910313	-0.012	0.40682	-40.614
ISMDW	0.504	-1.00252	-0.262	0.792055	-40.61
WYVWG	-1.9	-0.00384715	-0.36	0.939919	-40.609
GHYVQ	1.072	0.0870619	0.16	0.152896	-40.608
KLDDS	4.294	-1.00207	0.534	0.0828164	-40.602
NPRYI	3.356	0.996121	-0.008	0.55976	-40.601
FTWFE	0.218	-1.00122	-0.312	0.8816	-40.592
RFHII	1.352	1.08788	-0.33	0.549821	-40.591
MFLEQ	0.42	-1.00122	-0.384	0.379286	-40.584
IPFQM	-0.942	-0.00299673	-0.752	0.857043	-40.58
WKHIW	0.126	1.08788	0.14	0.870453	-40.576
VYIMW	-2.7	-0.00384715	-0.874	0.826263	-40.567
FQFPE	1.278	-1.00122	-0.242	0.817665	-40.556
GFALW	-2.596	-0.00299673	-0.814	0.966263	-40.556
VLVPS	-1.92	-0.00299673	-0.84	0.0946242	-40.555
LMINP	-1.11	-0.00299673	-0.798	0.464569	-40.555
YHHAI	0.546	0.177971	-0.046	0.252294	-40.555
HMVLV	-2.138	0.0879124	-0.842	0.201015	-40.554
VQYPV	-0.48	-0.00384715	-0.454	0.187701	-40.539
CAIWH	-1.136	0.0432288	-0.246	0.805942	-40.534
QGWWN	1.316	-0.00299673	0.306	0.952752	-40.529
RCIDF	2.892	-0.0472335	-0.02	0.826311	-40.527
AHTPF	0.488	0.0879124	-0.342	0.744294	-40.522
MITWN	-0.078	-0.00299673	-0.37	0.558035	-40.517
CAIYA	-1.936	-0.0485307	-0.682	0.410748	-40.509
FTMTD	1.706	-1.00252	-0.22	0.345329	-40.504
MGWFH	-0.788	0.0879124	-0.382	0.982575	-40.502
AWHRS	3.768	1.08788	0.326	0.479418	-40.499
HAVFP	-0.834	0.0879124	-0.652	0.566311	-40.498
FDWWN	1.544	-1.00252	0.038	0.984691	-40.493
LDGFW	-0.49	-1.00252	-0.362	0.968553	-40.492
ICWLQ	-1.582	-0.0476802	-0.332	0.787347	-40.479
FVNLT	-0.546	-0.00299673	-0.614	0.299844	-40.477
FCDLR	2.892	-0.0472335	-0.036	0.878386	-40.471
ITMMF	-2.006	-0.00299673	-1.07	0.885219	-40.47
HINNR	5.588	1.08788	0.544	0.171115	-40.467
YFMAQ	-0.292	-0.00384715	-0.602	0.705317	-40.461
FCNHY	1.436	0.0423784	0.088	0.807109	-40.455
FIIEW	-1.668	-1.00122	-0.602	0.723958	-40.455
CCVKL	-1.194	0.907605	-0.228	0.498693	-40.446
YEYYF	0.85	-1.00377	-0.146	0.699479	-40.443
WLFYD	-0.274	-1.00337	-0.4	0.918576	-40.442
TWCFK	0.306	0.952288	0.002	0.878005	-40.44
IAFYA	-2.276	-0.00384715	-1.006	0.580096	-40.439
MPHYF	-0.106	0.0870619	-0.512	0.942543	-40.439
TSDAM	2.106	-1.00252	-0.112	0.21785	-40.437
IMWWC	-2.642	-0.0476802	-0.59	0.989312	-40.437
RRHEE	9.624	0.0913994	1.266	0.0540138	-40.433
TPMVM	-1.234	-0.00299673	-0.894	0.525473	-40.432
LFEAM	-1.05	-1.00122	-0.808	0.566132	-40.422
HVYQH	2.192	0.177971	0.388	0.118519	-40.416
LFSEN	1.79	-1.00122	-0.084	0.225356	-40.414
LIYAC	-2.558	-0.0485307	-0.756	0.504809	-40.397
RWFKY	3.06	1.99609	0.142	0.87934	-40.395
QWLHL	-0.394	0.0879124	-0.148	0.796259	-40.386
MWRAA	1.324	0.996972	-0.47	0.743981	-40.385
LCFSW	-1.622	-0.0476802	-0.504	0.943605	-40.38
IVAYV	-2.934	-0.00384715	-1.014	0.0898363	-40.378
RCCLM	1.018	0.907605	-0.242	0.896574	-40.376
GWDKC	1.944	-0.0472335	0.488	0.82199	-40.365
MYIHE	0.868	-0.911163	-0.098	0.200875	-40.359
PITWM	-1.406	-0.00299673	-0.656	0.859532	-40.354
IFCRG	0.96	0.952288	-0.264	0.877944	-40.354
CMCEI	-0.604	-1.09059	-0.232	0.560317	-40.351
CWVAL	-2.876	-0.0476802	-0.746	0.806232	-40.349
DTCYL	1.046	-1.04805	0.016	0.54099	-40.334
DLRFP	3.148	-0.00254995	-0.194	0.873542	-40.333
HFRDC	4.808	0.0436756	0.474	0.770266	-40.333
YVRCV	1.14	0.951438	-0.252	0.249193	-40.331
LSWWP	-1.236	-0.00299673	-0.404	0.972295	-40.331
WVKRS	3.5	1.99694	0.294	0.214908	-40.33
FMHLP	-1.118	0.0879124	-0.756	0.923436	-40.33
PNKQW	3.08	0.996972	0.458	0.500913	-40.328
GSLQY	0.644	-0.00384715	-0.02	0.295499	-40.324
SVMWV	-1.872	-0.00299673	-0.752	0.621719	-40.32
SWWQK	1.966	0.996972	0.468	0.877643	-40.315
FTFQL	-0.554	-0.00299673	-0.594	0.778409	-40.315
HYVEH	2.446	-0.820254	0.426	0.0779347	-40.307
QYHYV	1.288	0.0862115	0.122	0.260504	-40.307
LYQIP	-0.832	-0.00384715	-0.49	0.42498	-40.304
NYKFR	4.854	1.99609	0.336	0.629586	-40.302
TVPIW	-1.744	-0.00299673	-0.626	0.508474	-40.297
LVEYK	0.708	-0.00210365	-0.068	0.0610861	-40.295
MWWMN	-0.544	-0.00299673	-0.482	0.984238	-40.294
IIAPD	-0.586	-1.00252	-0.616	0.251014	-40.288
YWPYF	-1.006	-0.00469756	-0.53	0.98612	-40.281
KLNRE	5.8	0.998715	0.642	0.0695234	-40.275
VVVSW	-2.21	-0.00299673	-0.722	0.123002	-40.275
MWDGV	-0.188	-1.00252	-0.326	0.680095	-40.274
TQYRC	4.378	0.951438	0.53	0.368405	-40.271
LEYWY	-0.032	-1.00292	-0.132	0.59198	-40.264
MLTWH	-0.474	0.0879124	-0.314	0.644244	-40.26
EFITW	-0.17	-1.00122	-0.282	0.645076	-40.238
DMNYH	3.562	-0.91246	0.314	0.377314	-40.232
MGCYC	-1.142	-0.0932142	-0.258	0.930455	-40.232
VFIGD	-0.832	-1.00252	-0.564	0.404492	-40.229
QRPMK	4.732	1.99694	0.314	0.56764	-40.226
IFTWS	-0.852	-0.00299673	-0.462	0.604463	-40.225
QFILH	-0.524	0.0879124	-0.39	0.647374	-40.21
TLEGT	1.218	-1.00122	0.09	0.0571245	-40.206
DNLWQ	2.73	-1.00252	0.306	0.499089	-40.204
QFLKY	0.666	0.996121	-0.146	0.527061	-40.189
YNNLS	2.38	-0.00384715	0.076	0.144355	-40.187
HHEDM	4.5	-1.81893	0.678	0.218162	-40.181
MVQDM	1.104	-1.00252	-0.358	0.289509	-40.178
LRELK	3.488	0.998715	0.204	0.116024	-40.174
LDHIN	2.036	-0.911609	0.09	0.175574	-40.171
FRRQN	7.808	1.99694	0.606	0.446941	-40.17
YQPPT	1.65	-0.00384715	-0.018	0.548214	-40.169
QASWE	2.322	-1.00122	0.308	0.283799	-40.158
MLDLI	-1.678	-1.00252	-0.862	0.413208	-40.158
CRFNL	2.476	0.952288	-0.124	0.882905	-40.153
TITQM	0.682	-0.00299673	-0.218	0.125577	-40.148
SAQWV	0.152	-0.00299673	-0.202	0.48493	-40.147
YMAQE	1.666	-1.00207	-0.052	0.130843	-40.146
DVYLF	-0.616	-1.00337	-0.618	0.712247	-40.142
GGDLY	0.412	-1.00337	-0.066	0.610812	-40.137
DIMFH	0.626	-0.911609	-0.366	0.818716	-40.13
HWLWA	-1.346	0.0879124	-0.328	0.916347	-40.127
KLWPL	-1.324	0.996972	-0.478	0.887385	-40.125
TQLMI	-0.816	-0.00299673	-0.554	0.242905	-40.124
CQVCH	0.72	-0.00145466	0.254	0.419709	-40.116
DSMRH	5.87	0.0883591	0.53	0.477103	-40.115
AIWIG	-2.984	-0.00299673	-0.768	0.759374	-40.114
KILWY	-1.296	0.996121	-0.37	0.658247	-40.113
CIWHK	0.336	1.0432	0.206	0.729958	-40.112
DSLWW	0.508	-1.00252	-0.03	0.94175	-40.103
MVKIT	-0.638	0.996972	-0.5	0.0909271	-40.101
VMHTY	0.196	0.0870619	-0.288	0.180831	-40.099
IYRPP	2.028	0.996121	-0.294	0.70206	-40.097
FMCSM	-1.112	-0.0476802	-0.756	0.946537	-40.09
FACCC	-1.726	-0.137047	-0.41	0.969175	-40.089
LQCQF	0.38	-0.0476802	-0.108	0.757626	-40.088
QHFWP	0.978	0.0879124	-0.01	0.963162	-40.088
HHESM	3.436	-0.819403	0.508	0.160776	-40.079
WLELR	1.912	-0.00125323	-0.078	0.511238	-40.074
LELQS	1.182	-1.00122	-0.01	0.0624847	-40.074
EIWRE	4.258	-0.999478	0.474	0.274703	-40.071
AWEGF	-0.25	-1.00122	-0.278	0.907468	-40.065
DCQRA	5.218	-0.0472335	0.55	0.373614	-40.061
FVIVY	-3.168	-0.00384715	-1.102	0.322656	-40.054
PCMFL	-2.306	-0.0476802	-0.956	0.987901	-40.051
WQDHF	2.722	-0.911609	0.364	0.908378	-40.05
RQTCY	4.378	0.951438	0.53	0.319654	-40.049
CPHYL	-0.28	0.0423784	-0.184	0.83361	-40.048
FPLRY	1.432	0.996121	-0.476	0.912189	-40.047
WGKTF	0.374	0.996972	-0.026	0.882814	-40.037
GSKIY	0.646	0.996121	0.024	0.260642	-40.03
QMWSR	3.836	0.996972	0.236	0.749062	-40.029
MWEVG	-0.57	-1.00122	-0.316	0.426168	-40.026
KKIYF	0.668	1.99609	-0.102	0.519537	-40.017
WKYVS	0.544	0.996121	-0.004	0.231191	-40.015
PWWHG	-0.188	0.0879124	0.032	0.978493	-40.015
FTVIL	-2.858	-0.00299673	-1.036	0.340096	-40.01
LEHMQ	1.948	-0.910313	0.14	0.14204	-40.007
HNWDL	2.554	-0.911609	0.318	0.749723	-40.006
IMQMK	0.294	0.996972	-0.368	0.439662	-40.005
PMYVF	-1.846	-0.00384715	-0.996	0.886759	-39.997
MWFKT	0.092	0.996972	-0.312	0.864565	-39.988
AIDPQ	1.506	-1.00252	-0.134	0.264971	-39.974
LFMGK	-1.128	0.996972	-0.61	0.762497	-39.97
IFPTC	-1.322	-0.0476802	-0.6	0.796606	-39.969
WILDA	-1.052	-1.00252	-0.54	0.526141	-39.955
TGVQM	0.156	-0.00299673	-0.262	0.131579	-39.952
EMEEL	2.632	-2.99767	0.204	0.0779805	-39.951
WMEVK	0.728	-0.00125323	-0.072	0.299437	-39.944
INRTP	3.842	0.996972	0.084	0.231835	-39.942
GCLMW	-2.364	-0.0476802	-0.568	0.978696	-39.942
VAMIL	-3.608	-0.00299673	-1.288	0.435765	-39.941
DFYHT	2.622	-0.91246	0.202	0.530965	-39.939
PQYLA	-0.21	-0.00384715	-0.432	0.424407	-39.938
FPRWD	3.666	-0.00254995	0.05	0.965158	-39.931
IQYMY	-0.29	-0.00469756	-0.402	0.584398	-39.928
MSMVW	-1.534	-0.00299673	-0.782	0.833067	-39.927
WLNDG	1.434	-1.00252	0.09	0.634653	-39.925
TLAWT	-0.784	-0.00299673	-0.41	0.302754	-39.924
YPTHW	1.008	0.0870619	0.086	0.761952	-39.922
CWWWD	0.09	-1.0472	0.168	0.993402	-39.922
FWQMT	0.09	-0.00299673	-0.34	0.933089	-39.913
WNVFC	-0.798	-0.0476802	-0.396	0.934141	-39.91
YAFCR	1.798	0.951438	-0.244	0.889532	-39.907
VDLDD	3.44	-3.00156	0.204	0.0940523	-39.897
TIEWF	-0.17	-1.00122	-0.282	0.6543	-39.89
YDYAH	2.37	-0.91331	0.198	0.332372	-39.888
YFMIF	-2.618	-0.00384715	-1.172	0.982807	-39.887
TMTQN	2.994	-0.00299673	0.204	0.0765785	-39.887
CCYAW	-1.312	-0.0932142	-0.218	0.959178	-39.887
ITCQS	1.062	-0.0476802	0.116	0.114336	-39.884
RLPLT	1.53	0.996972	-0.37	0.395107	-39.881
TRIGL	1.342	0.996972	-0.224	0.264566	-39.873
TAMIM	-1.772	-0.00299673	-0.982	0.468215	-39.871
RERKD	10.184	0.999162	1.272	0.0644118	-39.87
NWFCD	1.754	-1.0472	0.104	0.94777	-39.86
YIYPM	-1.398	-0.00469756	-0.748	0.813264	-39.86
RTHSL	4.126	1.08788	0.344	0.145776	-39.859
WYLMK	-0.782	0.996121	-0.39	0.86907	-39.859
DIMIW	-1.16	-1.00252	-0.602	0.853762	-39.855
NMCFW	-0.46	-0.0476802	-0.426	0.990219	-39.854
HMWYG	-0.164	0.0870619	-0.124	0.921296	-39.847
FMRMA	1.086	0.996972	-0.806	0.906042	-39.838
LMNTV	-0.42	-0.00299673	-0.604	0.117211	-39.836
FPFHN	1.068	0.0879124	-0.328	0.932901	-39.834
IMMST	-0.73	-0.00299673	-0.7	0.313202	-39.83
CWNAF	-0.352	-0.0476802	-0.348	0.972761	-39.825
RRMLD	6.258	0.997418	0.206	0.47647	-39.822
VLIGM	-3.434	-0.00299673	-1.08	0.400355	-39.818
VRYTV	1.91	0.996121	-0.226	0.0752788	-39.816
QQYLH	2.192	0.0870619	0.35	0.321195	-39.808
WDFKS	2.472	-0.00254995	0.238	0.640185	-39.798
WQWIQ	0.3	-0.00299673	0.1	0.853377	-39.793
HDYIF	1.124	-0.91246	-0.118	0.774421	-39.792
VIQVQ	-0.384	-0.00299673	-0.336	0.045868	-39.791
FQNAL	0.494	-0.00299673	-0.404	0.669511	-39.782
INMTC	0.132	-0.0476802	-0.304	0.442167	-39.779
KQVEC	2.516	-0.0459367	0.496	0.0728195	-39.764
WKYMM	-0.268	0.996121	-0.394	0.93446	-39.761
QAMFM	-0.79	-0.00299673	-0.85	0.940472	-39.76
HLDTY	2.234	-0.91246	0.216	0.187262	-39.759
HWAGV	-0.892	0.0879124	-0.264	0.504832	-39.756
KWSWS	1.538	0.996972	0.326	0.686173	-39.744
WWAHR	2.622	1.08788	0.214	0.933652	-39.744
MHWCM	-0.73	0.0432288	-0.344	0.977095	-39.741
WEMRQ	4.518	-0.00125323	0.416	0.521975	-39.737
HFMPI	-1.118	0.0879124	-0.74	0.914577	-39.736
HWVCY	-0.57	0.0423784	-0.066	0.776761	-39.719
MLSIM	-2.228	-0.00299673	-1.036	0.55557	-39.71
MVITH	-0.816	0.0879124	-0.516	0.116998	-39.71
CFDMQ	1.53	-1.0472	-0.084	0.83405	-39.703
SWLCM	-1.496	-0.0476802	-0.494	0.964806	-39.698
FYNHE	3.054	-0.911163	0.314	0.323671	-39.691
VGFQS	0.196	-0.00299673	-0.252	0.24099	-39.688
LWLES	-0.392	-1.00122	-0.264	0.240566	-39.674
IWTRM	1.578	0.996972	-0.266	0.793531	-39.673
ISIFW	-2.35	-0.00299673	-0.782	0.912869	-39.666
KIYIY	-0.802	0.995271	-0.354	0.303724	-39.665
WEGRF	3.096	-0.00125323	0.19	0.923543	-39.664
HHVTQ	2.678	0.178821	0.48	0.0578331	-39.657
IFFHE	0.118	-0.910313	-0.366	0.603629	-39.646
HIKCF	0.206	1.0432	-0.052	0.76306	-39.644
DWCDL	1.782	-2.04672	0.206	0.905652	-39.643
CWWRV	0.988	0.952288	-0.034	0.961615	-39.643
HDVFM	0.802	-0.911609	-0.356	0.686928	-39.633
MQHCI	0.33	0.0432288	-0.07	0.538363	-39.629
WTTWR	3.08	0.996972	0.302	0.781399	-39.627
CLCST	-0.302	-0.0923638	-0.088	0.431005	-39.623
HAMTH	1.546	0.178821	0.026	0.270697	-39.62
TLPRL	1.53	0.996972	-0.37	0.517385	-39.619
FTMGN	0.588	-0.00299673	-0.362	0.645091	-39.617
CHWKF	0.724	1.0432	0.176	0.960686	-39.616
HMMRY	3.004	1.08703	-0.112	0.769982	-39.616
EGMNY	2.06	-1.00207	0.096	0.335296	-39.61
LLHAQ	-0.29	0.0879124	-0.318	0.185537	-39.61
YGMDI	0.13	-1.00337	-0.336	0.603942	-39.609
MCRTQ	3.88	0.952288	0.282	0.340269	-39.609
KQIWM	0.298	0.996972	-0.12	0.766304	-39.604
IQIKY	0.278	0.996121	-0.1	0.169068	-39.604
PCSWM	-0.512	-0.0476802	-0.342	0.966437	-39.603
LWHVF	-1.922	0.0879124	-0.634	0.898583	-39.6
KWQVE	2.306	-0.00125323	0.43	0.125769	-39.592
CLRRH	5.66	2.04317	0.504	0.492329	-39.584
MMTHE	1.868	-0.910313	-0.026	0.185984	-39.581
CWWII	-3.156	-0.0476802	-0.57	0.971419	-39.58
FHHID	2.028	-0.8207	0.148	0.440568	-39.574
EEPHY	3.684	-1.90939	0.578	0.153662	-39.571
FWTIE	-0.17	-1.00122	-0.282	0.603777	-39.565
LLHFK	-0.522	1.08788	-0.378	0.529116	-39.561
NFWNK	2.704	0.996972	0.232	0.812873	-39.558
DQFMM	1.316	-1.00252	-0.398	0.923032	-39.552
ACSMK	0.702	0.952288	-0.138	0.542094	-39.55
FYYCH	0.136	0.041528	-0.106	0.91821	-39.55
PRGYT	3.338	0.996121	0.156	0.446092	-39.549
YFMST	0.156	-0.00384715	-0.482	0.61931	-39.548
QNVKL	1.754	0.996972	0.088	0.130915	-39.547
MRVNI	2.05	0.996972	-0.382	0.194538	-39.546
EMYTT	1.948	-1.00207	0.048	0.130555	-39.541
FKDGC	1.814	-0.0472335	0.23	0.739083	-39.54
MSWYY	-0.2	-0.00469756	-0.316	0.884641	-39.531
YDEWE	4.03	-2.99982	0.686	0.244148	-39.53
EVMMQ	0.722	-1.00122	-0.348	0.181091	-39.526
MERAY	3.542	-0.00210365	-0.008	0.235688	-39.517
SFQNQ	3.628	-0.00299673	0.376	0.323508	-39.515
IVKMD	0.592	-0.00254995	-0.31	0.120605	-39.513
NINWE	2.568	-1.00122	0.272	0.310991	-39.509
LFWIT	-2.516	-0.00299673	-0.818	0.869311	-39.499
IIPWF	-3.03	-0.00299673	-0.986	0.977353	-39.497
LLNAM	-1.472	-0.00299673	-0.892	0.406476	-39.49
WVGFF	-2.654	-0.00299673	-0.876	0.989739	-39.487
LMYGY	-1.586	-0.00469756	-0.634	0.665772	-39.484
NAWWY	0.062	-0.00384715	-0.156	0.943889	-39.482
LSVKT	0.512	0.996972	-0.156	0.0600172	-39.48
KMFCV	-1.02	0.952288	-0.556	0.707394	-39.478
ALDYA	0.064	-1.00337	-0.482	0.251633	-39.468
WFVIE	-1.492	-1.00122	-0.592	0.522046	-39.467
YYYYP	0.112	-0.00639839	-0.272	0.760959	-39.463
YCLPM	-1.682	-0.0485307	-0.698	0.909083	-39.461
NFPLA	-0.614	-0.00299673	-0.75	0.809577	-39.46
AICVR	0.574	0.952288	-0.432	0.355068	-39.453
FVTYA	-1.224	-0.00384715	-0.734	0.291128	-39.449
FSISW	-0.686	-0.00299673	-0.442	0.830068	-39.44
MKEEW	2.898	-0.999478	0.438	0.176031	-39.419
LKDIR	3.87	0.997418	0.21	0.159312	-39.41
KWAME	1.174	-0.00125323	-0.024	0.421097	-39.409
WATFT	-0.396	-0.00299673	-0.424	0.76361	-39.402
FRHWV	2.046	1.08788	-0.092	0.836244	-39.401
YAIMV	-2.596	-0.00384715	-1.044	0.372937	-39.401
FYNEL	1.138	-1.00207	-0.196	0.516721	-39.4
FPLSR	2.084	0.996972	-0.364	0.776896	-39.395
FHAGC	-0.47	0.0432288	-0.238	0.829184	-39.391
FFERF	2.558	-0.00125323	-0.364	0.97104	-39.389
DNPDL	3.832	-2.00204	0.242	0.505017	-39.388
GYMDQ	2.222	-1.00337	0.146	0.411273	-39.384
MDRWG	3.604	-0.00254995	0.19	0.878912	-39.376
WCGFH	-0.574	0.0432288	-0.068	0.984746	-39.374
LMWKR	2.174	1.99694	-0.092	0.794549	-39.364
VDCLV	-1.112	-1.0472	-0.512	0.231851	-39.361
MMVVM	-3.026	-0.00299673	-1.36	0.437166	-39.345
SQLHQ	2.844	0.0879124	0.462	0.165806	-39.345
DNVND	5.336	-2.00204	0.554	0.0651281	-39.34
FVMAD	-0.492	-1.00252	-0.792	0.481823	-39.34
HFYVL	-1.428	0.0870619	-0.634	0.699035	-39.334
WISLH	-0.822	0.0879124	-0.274	0.646812	-39.328
MDRME	5.15	-1.00077	0.196	0.397884	-39.328
QMNRF	4.354	0.996972	0.06	0.846348	-39.309
HCYMI	-0.75	0.0423784	-0.324	0.797862	-39.306
VMQGK	0.752	0.996972	-0.072	0.170875	-39.293
GRELW	2.708	-0.00125323	0.204	0.665377	-39.289
LPMQI	-1.33	-0.00299673	-0.738	0.543766	-39.288
TAMHN	1.942	0.0879124	-0.046	0.176276	-39.287
EMLIG	-1.264	-1.00122	-0.57	0.282046	-39.283
FVTMH	-0.428	0.0879124	-0.546	0.474493	-39.282
MVFHD	0.802	-0.911609	-0.356	0.406227	-39.279
CGALW	-2.256	-0.0476802	-0.49	0.939172	-39.279
RMKWM	2.688	1.99694	-0.096	0.860665	-39.277
ICTVM	-2.004	-0.0476802	-0.716	0.350693	-39.274
IYGMD	0.13	-1.00337	-0.336	0.553286	-39.274
MSIRQ	3.318	0.996972	0.008	0.266291	-39.272
MLEYP	-0.064	-1.00207	-0.472	0.364854	-39.261
VFVRM	0.302	0.996972	-0.824	0.539387	-39.26
SWHQM	1.784	0.0879124	0.204	0.79775	-39.259
MYVIL	-3.218	-0.00384715	-1.118	0.397462	-39.248
VYIVI	-3.556	-0.00384715	-1.072	0.110501	-39.244
DCMRR	6.986	0.952735	0.516	0.781317	-39.238
SFTYC	0.37	-0.0485307	-0.168	0.813627	-39.236
VGPST	0.198	-0.00299673	-0.248	0.175809	-39.228
FVYIQ	-1.252	-0.00384715	-0.63	0.334291	-39.227
MRKFR	6.012	2.99691	0.192	0.760698	-39.223
EVYIL	-1.386	-1.00207	-0.578	0.163599	-39.22
FKKKM	2.264	2.99691	0.16	0.457624	-39.218
SLFFA	-1.858	-0.00299673	-0.998	0.915693	-39.214
CIANI	-1.258	-0.0476802	-0.546	0.332559	-39.21
QWFHL	-0.006	0.0879124	-0.162	0.95501	-39.208
WPKWR	3.162	1.99694	0.308	0.96612	-39.203
WRQVE	4.18	-0.00125323	0.446	0.188546	-39.2
RFVQY	2.716	0.996121	-0.104	0.328851	-39.197
YDKIP	1.898	-0.00340037	0.064	0.307201	-39.197
LGMTH	-0.196	0.0879124	-0.276	0.380623	-39.195
SLRMT	2.724	0.996972	-0.17	0.471242	-39.192
HDLWD	2.97	-1.91113	0.406	0.55392	-39.186
WHGPA	-0.084	0.0879124	-0.138	0.857817	-39.185
NCTFY	1.018	-0.0485307	-0.086	0.775667	-39.18
IACIK	-1.476	0.952288	-0.458	0.326079	-39.177
FRACP	1.77	0.952288	-0.336	0.907904	-39.174
SGFFL	-1.684	-0.00299673	-0.79	0.9836	-39.162
NVTWA	0.206	-0.00299673	-0.282	0.248901	-39.157
EPWRN	5.208	-0.00125323	0.512	0.691166	-39.147
KQCIH	1.91	1.0432	0.46	0.269429	-39.145
VVWVM	-3.36	-0.00299673	-1.082	0.411963	-39.14
ECIEE	2.846	-3.04235	0.534	0.0627718	-39.137
WWDGM	0.154	-1.00252	-0.108	0.982244	-39.137
YVYNN	1.904	-0.00469756	-0.01	0.149288	-39.137
RVLYY	1.248	0.995271	-0.344	0.20715	-39.127
VLRTL	0.722	0.996972	-0.496	0.197911	-39.119
GALVH	-1.41	0.0879124	-0.508	0.191346	-39.117
FNWHY	1.226	0.0870619	0.022	0.939476	-39.117
LWFHA	-1.476	0.0879124	-0.586	0.854202	-39.112
RHYQL	4.068	1.08703	0.394	0.35671	-39.11
YRFSN	4.424	0.996121	0.166	0.461696	-39.106
MGWQF	-0.612	-0.00299673	-0.394	0.97454	-39.1
YGAWM	-1.458	-0.00384715	-0.56	0.936231	-39.1
NEYFW	1.656	-1.00207	0.048	0.856131	-39.098
LWWWR	0.602	0.996972	-0.126	0.991935	-39.093
CDRAI	3.126	-0.0472335	0.068	0.429221	-39.092
IYIYR	1.072	0.995271	-0.338	0.454032	-39.087
FRNFH	4.052	1.08788	0.062	0.875912	-39.085
IIWWR	0.084	0.996972	-0.338	0.948476	-39.081
FYWEK	1.438	-0.00210365	0.136	0.739164	-39.079
VWFTF	-1.952	-0.00299673	-0.822	0.95408	-39.077
RAFLH	1.974	1.08788	-0.288	0.60665	-39.076
EAMGY	0.37	-1.00207	-0.268	0.38303	-39.067
CCHVW	-0.854	-0.00145466	-1.11022e-17	0.863766	-39.066
YIKCM	-0.572	0.951438	-0.308	0.675252	-39.066
HRMVL	1.654	1.08788	-0.326	0.452076	-39.063
RIRDF	6.132	0.997418	0.212	0.653137	-39.062
KAQVL	0.064	0.996972	-0.276	0.143003	-39.04
CWFFA	-2.276	-0.0476802	-0.8	0.991939	-39.038
RYRYH	6.956	2.08615	0.682	0.395035	-39.036
WKTMS	1.368	0.996972	0.058	0.361487	-39.029
FWHPY	-0.102	0.0870619	-0.264	0.977623	-39.02
KHYMR	4.584	2.087	0.418	0.503598	-39.019
LNEMW	0.77	-1.00122	-0.186	0.63784	-39.018
QIICM	-1.586	-0.0476802	-0.564	0.732253	-39.012
CKFEV	0.812	-0.0459367	-0.016	0.263093	-39.012
EALCV	-1.048	-1.04591	-0.454	0.164717	-39.011
MCLSD	0.714	-1.0472	-0.212	0.374127	-39.004
RWICY	1.306	0.951438	-0.044	0.877871	-39.003
MYCVQ	-0.398	-0.0485307	-0.326	0.355623	-39
YFHEW	1.26	-0.911163	0.12	0.785032	-38.998
KYHFQ	2.582	1.08703	0.364	0.437489	-38.995
ALEVN	0.536	-1.00122	-0.326	0.0642051	-38.991
YTYPD	2.314	-1.00422	0.102	0.280957	-38.989
ICRIM	0.29	0.952288	-0.52	0.714196	-38.988
TYWDT	2.334	-1.00337	0.286	0.395135	-38.986
QFHAF	0.486	0.0879124	-0.346	0.906678	-38.984
MPCHW	-0.26	0.0432288	-0.188	0.973186	-38.984
CEYCW	0.412	-1.09144	0.244	0.888602	-38.981
FYAWM	-1.866	-0.00384715	-0.856	0.981905	-38.977
WWKYN	1.534	0.996121	0.296	0.872082	-38.976
FVWAV	-3.04	-0.00299673	-1.044	0.670364	-38.964
DKWMY	1.946	-0.00340037	0.136	0.824968	-38.962
APRCI	1.382	0.952288	-0.306	0.751605	-38.961
AILAR	0.292	0.996972	-0.694	0.261508	-38.961
RLALC	0.398	0.952288	-0.474	0.46329	-38.96
RCSCD	4.896	-0.091917	0.644	0.456165	-38.948
FTSDQ	3.45	-1.00252	0.302	0.197616	-38.947
ITMGH	-0.196	0.0879124	-0.26	0.279944	-38.945
IVHGA	-1.41	0.0879124	-0.492	0.136848	-38.94
LLWWY	-2.872	-0.00384715	-0.668	0.966186	-38.936
ACWSL	-1.388	-0.0476802	-0.416	0.89387	-38.935
WDTQS	3.58	-1.00252	0.56	0.178272	-38.934
CKVWK	0.69	1.95226	0.232	0.440451	-38.931
QDYQS	4.668	-1.00337	0.722	0.103106	-38.931
KMHRM	4.086	2.08785	0.17	0.577333	-38.923
MPVEY	0.112	-1.00207	-0.446	0.232001	-38.921
WICME	-0.814	-1.04591	-0.298	0.836603	-38.921
KDWIQ	2.512	-0.00254995	0.41	0.376251	-38.918
PFGMW	-1.72	-0.00299673	-0.74	0.992775	-38.918
PRQRY	7.104	1.99609	0.578	0.432109	-38.916
INLWC	-1.362	-0.0476802	-0.392	0.818532	-38.91
VCMNM	-0.676	-0.0476802	-0.634	0.694099	-38.909
VICDN	1.024	-1.0472	-0.084	0.20349	-38.905
IMTVH	-0.816	0.0879124	-0.516	0.128453	-38.904
AIIWD	-1.052	-1.00252	-0.524	0.570236	-38.89
RMVHT	3.152	1.08788	0.01	0.14343	-38.889
HRLMY	2.49	1.08703	-0.108	0.58792	-38.888
DEMTY	3.178	-2.00159	0.238	0.1951	-38.888
IWWEP	-0.554	-1.00122	-0.208	0.887864	-38.887
KRDNY	7.194	0.996568	0.876	0.14051	-38.887
FVCHQ	0.38	0.0432288	-0.07	0.466839	-38.871
ALWKI	-1.686	0.996972	-0.54	0.615724	-38.865
RWGFV	0.926	0.996972	-0.32	0.905205	-38.865
AMNGD	2.052	-1.00252	-0.084	0.31057	-38.859
WKENL	2.35	-0.00125323	0.344	0.31425	-38.858
NLDHN	4.348	-0.911609	0.512	0.160347	-38.852
IPSHE	1.99	-0.910313	0.17	0.161712	-38.852
IQILN	-0.516	-0.00299673	-0.432	0.205554	-38.852
FFKPV	-0.89	0.996972	-0.724	0.811456	-38.852
ACMHR	2.828	1.0432	0.032	0.746716	-38.851
RRNLP	6.312	1.99694	0.274	0.439442	-38.845
LLFKW	-1.92	0.996972	-0.644	0.891882	-38.845
LQWTL	-0.812	-0.00299673	-0.322	0.666916	-38.844
PICRL	0.76	0.952288	-0.38	0.853165	-38.839
HMLAD	0.86	-0.911609	-0.294	0.272428	-38.838
QIRGY	2.948	0.996121	0.182	0.389864	-38.837
YEYPF	0.822	-1.00292	-0.238	0.784112	-38.837
SVWCF	-1.446	-0.0476802	-0.478	0.969201	-38.835
FEEYS	2.836	-2.0003	0.258	0.135102	-38.829
QIYMD	1.426	-1.00337	-0.12	0.46139	-38.829
RVQDF	4.432	-0.00254995	0.178	0.332225	-38.828
DLFIV	-1.628	-1.00252	-0.846	0.481692	-38.825
SMQYH	2.278	0.0870619	0.204	0.450832	-38.811
VEMMP	-0.386	-1.00122	-0.694	0.437892	-38.801
MIACD	-0.328	-1.0472	-0.478	0.404463	-38.797
WWNCI	-0.844	-0.0476802	-0.148	0.972702	-38.794
LFVIP	-3.372	-0.00299673	-1.22	0.55052	-38.788
WQIMT	-0.298	-0.00299673	-0.31	0.738151	-38.786
IDWHQ	2.334	-0.911609	0.394	0.447252	-38.785
KWLNE	2.35	-0.00125323	0.344	0.208623	-38.782
QLWWV	-1.616	-0.00299673	-0.388	0.885639	-38.782
FRIWT	1.452	0.996972	-0.276	0.867714	-38.779
TQWNK	3.594	0.996972	0.642	0.239113	-38.779
VVFLQ	-2.088	-0.00299673	-0.864	0.204967	-38.777
AGMNG	0.12	-0.00299673	-0.328	0.567225	-38.775
YHWSF	0.578	0.0870619	-0.06	0.918377	-38.774
ICDFE	1.27	-2.04543	-0.026	0.525989	-38.772
CTVPW	-1.016	-0.0476802	-0.332	0.690456	-38.766
CFKMC	-0.468	0.907605	-0.272	0.92901	-38.764
YHVMM	-0.788	0.0870619	-0.628	0.641296	-38.764
NLRWR	5.846	1.99694	0.366	0.768897	-38.755
FGTQM	0.368	-0.00299673	-0.302	0.677522	-38.754
LMFQR	2.042	0.996972	-0.378	0.700241	-38.75
YQQVV	0.628	-0.00384715	-0.108	0.0888341	-38.745
CFEVV	-1.106	-1.04591	-0.516	0.243156	-38.74
WNFQT	1.888	-0.00299673	0.102	0.730058	-38.74
DDDLI	3.264	-3.00156	0.194	0.287696	-38.739
EIAED	3.122	-2.99897	0.288	0.0457023	-38.733
SAFTI	-0.748	-0.00299673	-0.632	0.437455	-38.733
YWMYK	0.23	0.995271	-0.146	0.868824	-38.727
WLKHM	0.122	1.08788	-0.124	0.736308	-38.725
RGLMW	0.876	0.996972	-0.336	0.92124	-38.72
FMNQQ	2.478	-0.00299673	0.016	0.429278	-38.719
PRMYE	3.904	-0.00210365	0.07	0.430398	-38.712
YGDDM	2.858	-2.00289	0.174	0.578176	-38.709
TMLIY	-1.896	-0.00384715	-0.808	0.316377	-38.703
YLLQV	-1.64	-0.00384715	-0.632	0.145019	-38.702
PWLFH	-1.114	0.0879124	-0.508	0.971746	-38.699
IAPQY	-0.21	-0.00384715	-0.416	0.381424	-38.694
QVELN	2.006	-1.00122	0.098	0.0623536	-38.693
FDSMY	1.386	-1.00337	-0.292	0.804991	-38.69
IVIYH	-1.816	0.0870619	-0.588	0.159572	-38.689
RRDIT	7.242	0.997418	0.562	0.135415	-38.688
WKNQH	4.012	1.08788	0.816	0.280543	-38.687
HFNYR	4.676	1.08703	0.32	0.67576	-38.684
DQMTT	3.41	-1.00252	0.292	0.195916	-38.684
TLFGI	-2.238	-0.00299673	-0.78	0.476403	-38.682
WSVTG	-0.268	-0.00299673	-0.156	0.363511	-38.679
VYRGL	1.032	0.996121	-0.306	0.426106	-38.677
NQIKY	2.59	0.996121	0.322	0.169685	-38.676
EHHIL	1.258	-0.819403	0.172	0.197546	-38.673
LRFEW	2.3	-0.00125323	-0.092	0.75444	-38.665
WAIWM	-2.748	-0.00299673	-0.826	0.977364	-38.657
MCNMG	-0.056	-0.0476802	-0.378	0.83409	-38.655
RQMLQ	3.746	0.996972	0.134	0.309468	-38.646
FYDCL	-0.064	-1.04805	-0.334	0.937834	-38.646
IMRWA	0.702	0.996972	-0.528	0.788531	-38.637
CLGYR	1.584	0.951438	-0.022	0.74514	-38.634
VMWPT	-1.23	-0.00299673	-0.646	0.746241	-38.631
YRYIN	3.384	0.995271	0.084	0.34069	-38.631
ANKIE	2.454	-0.00125323	0.19	0.0672684	-38.631
NLVWR	2.054	0.996972	-0.15	0.557137	-38.617
NPHHW	2.726	0.178821	0.454	0.823831	-38.614
MFTQY	0.584	-0.00384715	-0.34	0.523662	-38.612
FNPWI	-0.718	-0.00299673	-0.564	0.973119	-38.597
NMVLH	-0.002	0.0879124	-0.43	0.259365	-38.595
TSIRW	2.728	0.996972	0.094	0.519937	-38.594
CIARE	2.744	-0.0459367	0.078	0.221298	-38.59
MYEDF	2.068	-2.00159	-0.112	0.610047	-38.587
MQHCQ	2.422	0.0432288	0.412	0.391734	-38.586
AMDRL	2.912	-0.00254995	-0.262	0.649336	-38.581
WPAQL	-0.704	-0.00299673	-0.432	0.840083	-38.58
IRLWI	-0.434	0.996972	-0.582	0.733789	-38.58
YEWQL	1.048	-1.00207	0.122	0.558223	-38.576
CFTKD	2.516	-0.0472335	0.284	0.433396	-38.572
WIREN	4.224	-0.00125323	0.376	0.319442	-38.561
FLADF	-0.794	-1.00252	-0.828	0.909035	-38.551
WTFWG	-1.202	-0.00299673	-0.308	0.976451	-38.551
KWICL	-1.58	0.952288	-0.304	0.883205	-38.549
EAIIT	-0.454	-1.00122	-0.422	0.0845082	-38.544
DRYFT	4.674	-0.00340037	0.234	0.623008	-38.542
FQCYF	-0.312	-0.0485307	-0.376	0.984219	-38.54
PEYMC	0.664	-1.04676	-0.162	0.697507	-38.537
PHIDL	0.708	-0.911609	-0.196	0.488485	-38.536
KYIFM	-0.912	0.996121	-0.632	0.847573	-38.532
EFWIE	0.678	-1.99945	-0.082	0.496805	-38.53
CPWSN	1.286	-0.0476802	0.1	0.859688	-38.529
QLEVW	0.212	-1.00122	-0.096	0.245081	-38.521
KYHCW	1.348	1.04235	0.434	0.853507	-38.513
MFFCD	-0.174	-1.0472	-0.596	0.966214	-38.512
CCTAW	-0.826	-0.0923638	-0.126	0.849314	-38.507
HVNIM	-0.002	0.0879124	-0.414	0.230536	-38.507
FDKPL	1.274	-0.00254995	-0.21	0.797064	-38.485
ANIHV	0.106	0.0879124	-0.336	0.129717	-38.485
CDMDM	2.292	-2.04672	-0.046	0.830699	-38.481
MVHLH	-0.398	0.178821	-0.358	0.249968	-38.475
IEHKD	4.164	-0.909866	0.714	0.0610778	-38.475
DFFFV	-0.852	-1.00252	-0.89	0.965991	-38.471
QCFAV	-0.914	-0.0476802	-0.506	0.600211	-38.467
MYKGI	-0.504	0.996121	-0.336	0.395145	-38.457
YYYFH	0.42	0.0853611	-0.172	0.84715	-38.452
DYTVS	2.158	-1.00337	0.088	0.0609679	-38.452
YESWS	2.284	-1.00207	0.336	0.235839	-38.442
IFIFL	-4.144	-0.00299673	-1.396	0.954943	-38.438
HKIVV	-0.558	1.08788	-0.296	0.0634583	-38.437
WTQVI	-0.636	-0.00299673	-0.28	0.231174	-38.432
WCCWV	-2.252	-0.0923638	-0.266	0.983372	-38.432
DFGHR	4.876	0.0883591	0.446	0.725071	-38.428
AIAYI	-2.664	-0.00384715	-0.976	0.312886	-38.422
TQWLR	3.156	0.996972	0.22	0.590026	-38.422
FNATF	0.288	-0.00299673	-0.58	0.819551	-38.42
IHIPK	0.074	1.08788	-0.18	0.286785	-38.415
ALMMD	-0.542	-1.00252	-0.808	0.644617	-38.412
VFQCC	-0.808	-0.0923638	-0.27	0.770548	-38.411
QILAR	1.762	0.996972	-0.27	0.229834	-38.409
CADLD	1.886	-2.04672	0.036	0.356762	-38.398
ENQMM	2.858	-1.00122	0.064	0.380678	-38.395
RIKQL	3.234	1.99694	0.182	0.173001	-38.394
SFPMP	-0.386	-0.00299673	-0.758	0.969994	-38.394
VFPCS	-0.98	-0.0476802	-0.57	0.650815	-38.389
NTYTS	3.064	-0.00384715	0.31	0.0548233	-38.388
VVIWY	-3.038	-0.00384715	-0.844	0.382882	-38.385
TENLY	2.248	-1.00207	0.154	0.0792219	-38.38
NRWYN	5.202	0.996121	0.506	0.682161	-38.38
KQWCK	2.606	1.95226	0.704	0.661867	-38.377
RDLGS	4.236	-0.00254995	0.306	0.178285	-38.374
PYAMR	2.18	0.996121	-0.392	0.75471	-38.374
FDYMI	-0.278	-1.00337	-0.632	0.883235	-38.374
MVPMF	-2.344	-0.00299673	-1.244	0.947319	-38.373
NKCWV	0.908	0.952288	0.144	0.586091	-38.372
FHCSI	-0.224	0.0432288	-0.222	0.70695	-38.367
FEDCV	1.446	-2.04543	-0.016	0.380619	-38.366
FPLPC	-1.836	-0.0476802	-0.8	0.973848	-38.358
EIQFI	-0.094	-1.00122	-0.348	0.34943	-38.358
FSQWM	0.256	-0.00299673	-0.32	0.961204	-38.355
YYMSD	2.01	-1.00422	-0.034	0.355831	-38.354
YIVLR	0.236	0.996121	-0.572	0.261903	-38.353
VQKVV	-0.206	0.996972	-0.298	0.0350301	-38.352
PWQFI	-0.938	-0.00299673	-0.504	0.958312	-38.351
AYVWP	-1.608	-0.00384715	-0.66	0.781681	-38.35
TLFFE	-0.3	-1.00122	-0.556	0.559935	-38.349
QYFWD	1.818	-1.00337	0.098	0.911755	-38.348
FLCYA	-2.17	-0.0485307	-0.786	0.846243	-38.34
FNQVT	1.546	-0.00299673	-0.116	0.225742	-38.339
CFHWN	0.942	0.0432288	0.088	0.956568	-38.339
LMNCV	-1.19	-0.0476802	-0.63	0.390287	-38.334
ECQDW	3.492	-2.04543	0.714	0.518191	-38.324
SWNML	0.088	-0.00299673	-0.366	0.910656	-38.323
LVYIG	-2.936	-0.00384715	-0.832	0.20825	-38.321
ICPFF	-2.432	-0.0476802	-0.95	0.988856	-38.318
LLGYM	-2.598	-0.00384715	-0.878	0.724932	-38.316
ESFMA	0.614	-1.00122	-0.452	0.540345	-38.315
FCFAI	-2.794	-0.0476802	-1.028	0.938744	-38.313
LKIGK	0.064	1.99694	-0.05	0.154853	-38.309
MWMHD	1.27	-0.911609	-0.128	0.843887	-38.309
GWASY	-0.308	-0.00384715	-0.2	0.635896	-38.308
YVRWA	1.376	0.996121	-0.27	0.507026	-38.307
TIQYY	0.694	-0.00469756	-0.062	0.196415	-38.307
DKYRI	4.882	0.996568	0.454	0.2379	-38.297
ILDPK	0.886	-0.00254995	-0.18	0.283149	-38.295
LQLCS	-0.436	-0.0476802	-0.236	0.255745	-38.295
QMRFS	3.706	0.996972	-0.022	0.663819	-38.295
VGNTA	0.484	-0.00299673	-0.244	0.0723199	-38.29
NQQMM	2.604	-0.00299673	0.026	0.566116	-38.289
FCNDY	2.248	-1.04805	0.104	0.787446	-38.286
PWRMY	2.076	0.996121	-0.222	0.956215	-38.285
AMEPF	-0.066	-1.00122	-0.656	0.813489	-38.284
ICQVE	0.422	-1.04591	-0.014	0.0954483	-38.282
WVCIG	-2.702	-0.0476802	-0.522	0.78368	-38.279
EMLEW	0.804	-1.99945	-0.088	0.342035	-38.276
AIGWR	0.984	0.996972	-0.242	0.861804	-38.25
AQNLM	0.62	-0.00299673	-0.394	0.496456	-38.25
LMQWE	0.55	-1.00122	-0.126	0.482231	-38.244
EDHQI	4.162	-1.90983	0.686	0.0895589	-38.243
QMCPR	3.366	0.952288	0.098	0.848733	-38.241
PFFFE	-0.426	-1.00122	-0.754	0.948319	-38.235
DAMCI	-0.328	-1.0472	-0.478	0.702381	-38.232
CNWIG	-0.566	-0.0476802	-0.11	0.86175	-38.231
LIFPY	-2.536	-0.00384715	-1.002	0.825598	-38.231
AQDIY	1.534	-1.00337	-0.042	0.264143	-38.23
EGFAD	1.96	-2.00074	0.004	0.285844	-38.222
TQVML	-0.64	-0.00299673	-0.544	0.262487	-38.219
LLICG	-3.396	-0.0476802	-0.792	0.565256	-38.216
VKMLM	-1.622	0.996972	-0.856	0.451298	-38.214
VWPPW	-1.74	-0.00299673	-0.582	0.979618	-38.213
IQDWL	0.418	-1.00252	-0.116	0.720075	-38.212
TLAWN	0.03	-0.00299673	-0.308	0.35125	-38.197
FVWIG	-3.042	-0.00299673	-0.846	0.891643	-38.195
FAKYY	0.208	0.995271	-0.326	0.623674	-38.191
LLHYF	-1.604	0.0870619	-0.66	0.804181	-38.191
FHPKS	2.126	1.08788	0.13	0.48138	-38.187
WAIYA	-2.146	-0.00384715	-0.748	0.65937	-38.178
DWCDW	2.3	-2.04672	0.45	0.973806	-38.172
DLVKW	0.596	-0.00254995	-0.078	0.375181	-38.165
DTLGV	0.278	-1.00252	-0.23	0.103274	-38.162
RVQLS	2.98	0.996972	0.022	0.0750395	-38.16
HCMPE	1.568	-0.954996	0.104	0.568713	-38.16
QEIHR	5.402	0.0896559	0.702	0.118802	-38.158
EVSVW	-0.04	-1.00122	-0.212	0.131392	-38.155
RCHQY	4.796	1.04235	0.704	0.349381	-38.15
MIWGE	-0.746	-1.00122	-0.326	0.606799	-38.149
ALWSF	-1.728	-0.00299673	-0.74	0.942273	-38.146
AMVVS	-1.768	-0.00299673	-0.922	0.0871208	-38.146
CWDNL	1.366	-1.0472	0.118	0.882227	-38.145
QVFRQ	3.796	0.996972	0.15	0.295063	-38.142
YAVVE	-0.588	-1.00207	-0.494	0.0493197	-38.138
CMKEG	1.558	-0.0459367	0.25	0.278211	-38.136
ITFKS	0.724	0.996972	-0.18	0.186151	-38.136
HMGVT	-0.02	0.0879124	-0.25	0.229658	-38.131
CWSIM	-1.496	-0.0476802	-0.478	0.919744	-38.127
LMGLH	-1.694	0.0879124	-0.612	0.588673	-38.125
SNWVP	0.734	-0.00299673	-0.184	0.693548	-38.123
IVGVW	-3.254	-0.00299673	-0.806	0.390661	-38.121
WLILW	-3.884	-0.00299673	-0.896	0.959343	-38.116
VMHKV	-0.044	1.08788	-0.316	0.10507	-38.115
PRWWL	1.068	0.996972	-0.218	0.984796	-38.102
YLHRD	4.704	0.0875087	0.422	0.269166	-38.095
DNIHW	2.554	-0.911609	0.334	0.625604	-38.091
FKRRH	7.414	3.08782	0.706	0.516749	-38.089
FDPMV	-0.13	-1.00252	-0.714	0.862483	-38.087
YFKDI	1.302	-0.00340037	-0.102	0.449979	-38.082
VFFMV	-3.278	-0.00299673	-1.38	0.831479	-38.081
LVMEM	-1.37	-1.00122	-0.846	0.242604	-38.081
KLAWP	-0.702	0.996972	-0.404	0.705115	-38.079
MGLQA	-0.896	-0.00299673	-0.55	0.328436	-38.078
WLKMI	-1.794	0.996972	-0.618	0.758212	-38.076
ATMMS	-0.108	-0.00299673	-0.642	0.27203	-38.073
MPDDI	2.034	-2.00204	-0.184	0.484028	-38.072
NFAAI	-0.976	-0.00299673	-0.812	0.475629	-38.067
DYYWF	0.738	-1.00422	-0.156	0.967205	-38.058
ALFKC	-1.088	0.952288	-0.504	0.730005	-38.056
TKCMD	2.642	-0.0472335	0.294	0.252444	-38.056
WDFQL	0.806	-1.00252	-0.146	0.933831	-38.055
WVDSM	0.68	-1.00252	-0.252	0.526962	-38.046
YTCGP	0.098	-0.0485307	-0.076	0.560927	-38.045
LNLQF	-0.128	-0.00299673	-0.478	0.57877	-38.044
LVRLG	0.02	0.996972	-0.55	0.246029	-38.04
YQWFW	-0.392	-0.00384715	-0.184	0.989217	-38.038
ISLQQ	0.928	-0.00299673	-0.032	0.110081	-38.035
LMFNH	0.21	0.0879124	-0.47	0.639672	-38.032
YHLSE	2.018	-0.911163	0.246	0.0950996	-38.025
AINIM	-1.472	-0.00299673	-0.86	0.436434	-38.021
HQMKH	3.612	1.17879	0.64	0.25841	-38.017
DFRWT	4.18	-0.00254995	0.234	0.876316	-38.015
RIMCV	0.466	0.952288	-0.51	0.481526	-38.015
VDHQD	4.72	-1.91113	0.686	0.0685542	-38.014
WYFFS	-0.95	-0.00384715	-0.584	0.965026	-38.011
TIVPV	-2.086	-0.00299673	-0.844	0.0794495	-38.005
IWMNQ	0.516	-0.00299673	-0.208	0.588486	-38.005
RGERW	6.676	0.998715	0.746	0.546582	-38.005
EMHWF	0.762	-0.910313	-0.128	0.921756	-38.004
EAEWP	1.896	-1.99945	0.142	0.345569	-38
PMFNF	-0.334	-0.00299673	-0.842	0.980065	-37.997
AYSWT	0.394	-0.00384715	-0.146	0.594298	-37.997
RIQTL	2.638	0.996972	-0.008	0.175366	-37.994
YNRHM	4.802	1.08703	0.33	0.556596	-37.99
DMYYE	2.692	-2.00244	0.146	0.332994	-37.98
APLYR	1.666	0.996121	-0.388	0.662187	-37.98
FKQRE	5.968	0.998715	0.688	0.214965	-37.977
IQYMQ	0.79	-0.00384715	-0.148	0.358638	-37.977
PCFDT	1.406	-1.0472	-0.09	0.782264	-37.973
FWWGP	-1.716	-0.00299673	-0.492	0.995901	-37.968
DSCYR	5.18	-0.0480839	0.578	0.60386	-37.962
GYDWT	1.632	-1.00337	0.232	0.733243	-37.957
MAYNE	1.886	-1.00207	-0.112	0.145267	-37.953
DHLFK	2.206	0.0883591	0.148	0.555215	-37.951
FFGHH	0.484	0.178821	-0.126	0.885989	-37.947
THDMF	2.124	-0.911609	-0.046	0.705385	-37.945
RKVYW	2.848	1.99609	0.182	0.401642	-37.945
NFRCI	2.476	0.952288	-0.108	0.827407	-37.943
EHIQC	2.162	-0.954996	0.47	0.171152	-37.936
AAHYW	-0.23	0.0870619	-0.254	0.76159	-37.935
QKYMK	2.886	1.99609	0.39	0.303982	-37.932
NLNWF	0.61	-0.00299673	-0.294	0.94373	-37.931
HLAQE	2.056	-0.910313	0.218	0.076569	-37.928
LWILG	-3.606	-0.00299673	-0.858	0.813744	-37.922
QQTWV	1.456	-0.00299673	0.202	0.32309	-37.92
GNITL	-0.314	-0.00299673	-0.328	0.272382	-37.919
ACFYY	-1.158	-0.0493811	-0.542	0.919395	-37.918
KVQYW	0.972	0.996121	0.138	0.395214	-37.913
GYCFF	-1.608	-0.0485307	-0.592	0.990991	-37.904
EWWFQ	0.942	-1.00122	0.108	0.941892	-37.903
PWEGL	-0.276	-1.00122	-0.186	0.806354	-37.897
CGNVD	1.82	-1.0472	0.182	0.207302	-37.897
FICKA	-1.088	0.952288	-0.488	0.618475	-37.895
AFPCW	-1.68	-0.0476802	-0.634	0.991337	-37.891
GLTKL	-0.532	0.996972	-0.256	0.235004	-37.889
VGCLE	-0.874	-1.04591	-0.246	0.246025	-37.881
LMTAG	-1.49	-0.00299673	-0.712	0.319219	-37.875
DWCIV	-0.77	-1.0472	-0.278	0.740831	-37.871
QLLGV	-1.856	-0.00299673	-0.594	0.2014	-37.868
GAWQI	-0.892	-0.00299673	-0.286	0.625978	-37.866
ILLFD	-1.804	-1.00252	-0.872	0.57504	-37.862
IVHWF	-1.922	0.0879124	-0.618	0.858926	-37.861
NAWNF	1.232	-0.00299673	-0.22	0.918717	-37.854
FTYDD	3.434	-2.00289	0.218	0.316263	-37.852
GLHWS	-0.026	0.0879124	-0.008	0.58834	-37.849
LWHLD	0.242	-0.911609	-0.12	0.593001	-37.844
CMQMV	-0.896	-0.0476802	-0.574	0.632505	-37.844
CKWHS	2	1.0432	0.546	0.493747	-37.843
GWMQV	-0.824	-0.00299673	-0.354	0.698409	-37.84
NAFWD	1.648	-1.00252	-0.132	0.847936	-37.839
WQIAC	-0.96	-0.0476802	-0.258	0.781578	-37.836
NELVA	0.536	-1.00122	-0.326	0.0551571	-37.834
FYGQT	0.866	-0.00384715	-0.054	0.596767	-37.833
NKLFW	0.392	0.996972	-0.206	0.859954	-37.832
MLQTY	0.196	-0.00384715	-0.326	0.248838	-37.828
SWPKW	0.858	0.996972	0.122	0.963891	-37.825
TWLSM	-0.726	-0.00299673	-0.468	0.569945	-37.823
QFWAP	-0.316	-0.00299673	-0.446	0.962147	-37.822
INFNF	0.48	-0.00299673	-0.536	0.839222	-37.822
MWLFN	-1.188	-0.00299673	-0.736	0.96386	-37.821
PLLHQ	0.072	0.0879124	-0.24	0.304366	-37.818
QFRKN	5.934	1.99694	0.59	0.420508	-37.811
YQMYL	-0.29	-0.00469756	-0.418	0.749383	-37.807
VTETW	1.116	-1.00122	0.078	0.0887526	-37.805
RDFIC	2.892	-0.0472335	-0.02	0.75731	-37.802
SVFGI	-1.896	-0.00299673	-0.734	0.559621	-37.798
WEVYR	3.1	-0.00210365	0.192	0.361686	-37.792
QEVIN	2.006	-1.00122	0.114	0.051206	-37.79
HVTLN	0.982	0.0879124	-0.09	0.0856447	-37.789
MNEDW	3.498	-2.00074	0.34	0.463101	-37.784
QWRCC	3.114	0.907605	0.504	0.948836	-37.783
FHDLT	1.61	-0.911609	-0.042	0.536705	-37.777
GCDMM	0.36	-1.0472	-0.29	0.925705	-37.777
DCIQW	1.146	-1.0472	0.194	0.781144	-37.777
AFLRM	0.572	0.996972	-0.802	0.8972	-37.774
WTSYH	1.688	0.0870619	0.29	0.405738	-37.77
QHFEF	2.21	-0.910313	0.116	0.747658	-37.769
PRQCL	2.852	0.952288	0.102	0.736094	-37.767
CTFPL	-1.322	-0.0476802	-0.616	0.896954	-37.764
NGARI	2.778	0.996972	-0.048	0.32811	-37.761
TEKFC	2.134	-0.0459367	0.294	0.283962	-37.76
GIMHQ	0.398	0.0879124	-0.098	0.367633	-37.759
IVMVI	-4.054	-0.00299673	-1.32	0.154624	-37.758
WFGWA	-2.078	-0.00299673	-0.57	0.991269	-37.756
STTAY	1.374	-0.00384715	-0.054	0.126041	-37.756
PQLTM	0.168	-0.00299673	-0.418	0.434741	-37.756
DLIPF	-0.82	-1.00252	-0.72	0.866681	-37.755
WYRII	0.578	0.996121	-0.338	0.7746	-37.754
TVCFP	-1.146	-0.0476802	-0.59	0.673315	-37.754
KYPWW	0.206	0.996121	0.01	0.974613	-37.753
WVRLT	1.24	0.996972	-0.252	0.479577	-37.75
QREYA	5.12	-0.00210365	0.494	0.127614	-37.748
CHEIW	0.588	-0.954996	0.216	0.598733	-37.746
LLLAH	-2.382	0.0879124	-0.816	0.253916	-37.739
VMIAM	-3.094	-0.00299673	-1.292	0.438147	-37.738
RHIQV	3.232	1.08788	0.192	0.101124	-37.736
FTFED	2.428	-2.00074	-0.03	0.350245	-37.734
PLCDF	-0.092	-1.0472	-0.426	0.934967	-37.734
NTHHD	5.45	-0.8207	0.92	0.0821555	-37.731
CVDHG	1.424	-0.956293	0.254	0.268597	-37.731
YPDSM	1.982	-1.00337	-0.126	0.598654	-37.729
CHHMQ	2.246	0.134138	0.424	0.501266	-37.707
PIMGV	-2.45	-0.00299673	-0.928	0.511179	-37.706
VGIMN	-1.122	-0.00299673	-0.642	0.311982	-37.703
GVWLK	-1.336	0.996972	-0.322	0.599286	-37.702
QRWEL	4.004	-0.00125323	0.42	0.542261	-37.694
IPHMF	-1.118	0.0879124	-0.74	0.944699	-37.683
MPIIM	-2.908	-0.00299673	-1.224	0.800952	-37.682
LWFTF	-2.128	-0.00299673	-0.848	0.980542	-37.678
DEWGP	2.452	-2.00074	0.34	0.684807	-37.672
APMTC	-0.574	-0.0476802	-0.532	0.766623	-37.669
YWPDH	2.238	-0.91246	0.276	0.845932	-37.667
YPGFL	-1.74	-0.00384715	-0.736	0.96662	-37.656
SSNWP	2.222	-0.00299673	0.146	0.780417	-37.65
FPTHD	2.594	-0.911609	0.11	0.493868	-37.646
NCILK	0.214	0.952288	-0.11	0.396186	-37.644
PVIID	-1.032	-1.00252	-0.664	0.169328	-37.644
FKTMI	-0.426	0.996972	-0.54	0.535101	-37.637
YWWWC	-1.626	-0.0485307	-0.114	0.996017	-37.637
PNGFR	3.528	0.996972	0	0.898244	-37.635
DENVF	3.03	-2.00074	0.112	0.214289	-37.634
PVIEF	-1.026	-1.00122	-0.684	0.374567	-37.629
KGWFD	1.604	-0.00254995	0.164	0.89867	-37.626
YWAVY	-1.58	-0.00469756	-0.568	0.612202	-37.623
IYSYL	-1.232	-0.00469756	-0.54	0.500959	-37.622
KMHLH	1.52	1.17879	0.142	0.329644	-37.622
WCAMF	-2.15	-0.0476802	-0.79	0.992091	-37.62
RFNLQ	3.84	0.996972	0.064	0.473725	-37.616
QEEQL	3.956	-1.99945	0.668	0.065624	-37.615
VVEDN	2.818	-2.00074	0.152	0.0323854	-37.612
PYRYR	6.024	1.99524	0.324	0.70172	-37.611
ISVMY	-1.554	-0.00384715	-0.762	0.346642	-37.611
IDDFT	2.422	-2.00204	-0.01	0.438277	-37.61
CDVPP	0.68	-1.0472	-0.234	0.605632	-37.61
GQCLR	2.664	0.952288	0.232	0.711731	-37.608
YSAML	-1.108	-0.00384715	-0.73	0.683631	-37.604
TKWLL	-0.81	0.996972	-0.294	0.594718	-37.602
CEVFT	0.216	-1.04591	-0.206	0.273384	-37.601
HVICY	-1.088	0.0423784	-0.294	0.360584	-37.597
WQYTH	2.116	0.0870619	0.432	0.515322	-37.595
IQWRN	3.97	0.996972	0.338	0.64686	-37.592
CPHKE	3.148	0.0449723	0.634	0.25846	-37.59
EPWKM	1.536	-0.00125323	0.054	0.762551	-37.589
WREPT	4.394	-0.00125323	0.41	0.436714	-37.587
TKHFR	4.944	2.08785	0.5	0.309772	-37.586
LKLSQ	0.93	0.996972	-0.02	0.100083	-37.585
WHLHK	1.524	1.17879	0.39	0.544186	-37.58
TDLPI	0.29	-1.00252	-0.37	0.238923	-37.58
SKQIY	1.942	0.996121	0.24	0.182778	-37.574
NCIYQ	1.224	-0.0485307	0.106	0.363974	-37.574
PQMDS	3.062	-1.00252	0.128	0.281862	-37.573
FWRTE	3.798	-0.00125323	0.244	0.63715	-37.571
IQREW	4.004	-0.00125323	0.436	0.372765	-37.567
QAHIY	0.722	0.0870619	-0.058	0.273978	-37.565
EWYTN	2.766	-1.00207	0.398	0.323633	-37.564
CYRTS	3.95	0.951438	0.388	0.221256	-37.56
MCHYL	-0.75	0.0423784	-0.34	0.804729	-37.558
IAILK	-2.204	0.996972	-0.768	0.211893	-37.556
TFKSC	1.452	0.952288	0.114	0.350081	-37.554
LETTQ	2.514	-1.00122	0.306	0.0323396	-37.552
ISCDA	0.822	-1.0472	-0.118	0.307425	-37.548
HGWPV	-0.53	0.0879124	-0.186	0.798484	-37.537
THDRY	6.202	0.0875087	0.758	0.18596	-37.534
WMLAE	-0.92	-1.00122	-0.55	0.512538	-37.532
TGMAG	-0.694	-0.00299673	-0.43	0.365847	-37.53
HTIPY	0.49	0.0870619	-0.142	0.307732	-37.529
GPMRQ	3.434	0.996972	0.07	0.703338	-37.526
NKACW	1.354	0.952288	0.192	0.708371	-37.521
SRLCC	2.168	0.907605	0.118	0.755965	-37.52
FKSRM	3.708	1.99694	0.006	0.719107	-37.52
RFPFV	0.984	0.996972	-0.708	0.927248	-37.52
IPCIN	-0.896	-0.0476802	-0.468	0.598039	-37.519
PYVSH	0.832	0.0870619	-0.112	0.178323	-37.514
MQYMA	-0.166	-0.00384715	-0.592	0.575846	-37.514
ALISM	-2.12	-0.00299673	-0.958	0.368679	-37.511
LTYAY	-0.776	-0.00469756	-0.502	0.197284	-37.507
FITAN	-0.1	-0.00299673	-0.55	0.343363	-37.502
WFVLL	-3.838	-0.00299673	-1.144	0.936188	-37.502
WLRRD	6.262	0.997418	0.454	0.639442	-37.5
IAQLI	-2.206	-0.00299673	-0.796	0.207967	-37.497
GENWF	1.44	-1.00122	0.086	0.866087	-37.494
IRWQF	2.046	0.996972	-0.114	0.89933	-37.491
AFFEE	1.17	-1.99945	-0.282	0.403092	-37.49
CTAKS	1.686	0.952288	0.202	0.110375	-37.489
QLVIR	1.316	0.996972	-0.318	0.147698	-37.488
DQPWW	1.92	-1.00252	0.264	0.964538	-37.477
AWGFW	-2.078	-0.00299673	-0.57	0.994347	-37.47
KWIQR	3.752	1.99694	0.426	0.452047	-37.468
CWEKM	1.28	-0.0459367	0.212	0.734459	-37.46
FSLEQ	1.57	-1.00122	-0.024	0.216207	-37.457
MGHWT	0.322	0.0879124	-0.032	0.79023	-37.457
CCIED	1.61	-2.09011	0.298	0.28322	-37.452
FHSYA	0.682	0.0870619	-0.23	0.535546	-37.452
QDDAI	3.25	-2.00204	0.24	0.184732	-37.448
WLAKQ	0.406	0.996972	-0.058	0.371231	-37.447
DEHII	2.07	-1.90983	0.204	0.115156	-37.442
CLDGM	-0.154	-1.0472	-0.286	0.761822	-37.442
GRELI	2.19	-0.00125323	-0.024	0.222422	-37.439
WVILY	-3.214	-0.00384715	-0.87	0.659238	-37.438
EWLAR	2.534	-0.00125323	-0.004	0.442373	-37.436
REHFC	4.426	0.0449723	0.484	0.547128	-37.435
SYIQL	-0.152	-0.00384715	-0.286	0.387919	-37.435
ATYVQ	0.48	-0.00384715	-0.222	0.0735754	-37.432
LHHWY	0.442	0.177971	0.108	0.732102	-37.431
LVEQP	0.678	-1.00122	-0.188	0.083866	-37.431
HVNAQ	2.198	0.0879124	0.146	0.0666739	-37.43
FQKLW	0.172	0.996972	-0.146	0.888004	-37.422
RMIVS	1.402	0.996972	-0.464	0.142256	-37.418
VPVFC	-2.468	-0.0476802	-0.9	0.697775	-37.412
YGYQH	1.908	0.0862115	0.378	0.341086	-37.411
KWPMR	3.158	1.99694	0.06	0.934849	-37.409
LDEGF	1.338	-2.00074	-0.07	0.485622	-37.408
MRMLI	0.076	0.996972	-0.85	0.747749	-37.397
LCIPE	-0.862	-1.04591	-0.386	0.34928	-37.397
MYTCY	-0.156	-0.0493811	-0.27	0.625997	-37.392
IAWDY	-0.04	-1.00337	-0.296	0.678258	-37.39
MFCQP	-0.214	-0.0476802	-0.458	0.911874	-37.39
DLPQE	3.23	-2.00074	0.312	0.154501	-37.386
QMVMV	-1.448	-0.00299673	-0.858	0.301168	-37.385
WHCYG	0.05	0.0423784	0.19	0.93608	-37.378
VKEMV	0.386	-0.00125323	-0.29	0.0566211	-37.373
EMLDD	3.396	-3.00026	0.184	0.131023	-37.362
FQPYQ	1.648	-0.00384715	-0.022	0.748312	-37.357
YVCVD	-0.1	-1.04805	-0.268	0.159083	-37.355
CIYFS	-1.128	-0.0485307	-0.488	0.677409	-37.354
HEFMQ	2.336	-0.910313	0.126	0.382095	-37.352
LCQCM	-0.858	-0.0923638	-0.286	0.834973	-37.35
LCIQW	-1.582	-0.0476802	-0.332	0.762798	-37.336
TVKWT	0.864	0.996972	0.068	0.122639	-37.333
FIGTF	-1.85	-0.00299673	-0.794	0.924813	-37.332
PPMWT	-0.422	-0.00299673	-0.52	0.949833	-37.33
VDFDR	5.068	-1.00207	0.206	0.410447	-37.33
LDDFV	1.1	-2.00204	-0.336	0.413149	-37.328
EAVTD	2.45	-2.00074	0.098	0.0375405	-37.327
HQEYC	3.174	-0.955846	0.698	0.271796	-37.322
CPYCW	-0.95	-0.0932142	-0.14	0.987414	-37.312
FCRDG	3.688	-0.0472335	0.246	0.850547	-37.311
YYFIQ	-0.416	-0.00469756	-0.412	0.621269	-37.306
HQHGL	1.8	0.178821	0.4	0.397489	-37.298
CWNPI	-0.378	-0.0476802	-0.24	0.908488	-37.291
VGMLW	-2.916	-0.00299673	-0.852	0.900802	-37.29
WTTMC	-0.164	-0.0476802	-0.178	0.761645	-37.289
WIQDH	2.334	-0.911609	0.394	0.496157	-37.286
MTNYW	0.934	-0.00384715	-0.142	0.645301	-37.285
FPRVR	4.564	1.99694	-0.152	0.752844	-37.278
KPLAH	0.696	1.08788	-0.138	0.272091	-37.275
VYWAY	-1.58	-0.00469756	-0.568	0.65746	-37.274
SMCIM	-1.5	-0.0476802	-0.726	0.877414	-37.274
TAYFN	0.912	-0.00384715	-0.322	0.413599	-37.273
LFMFL	-3.63	-0.00299673	-1.432	0.987855	-37.269
EFHKW	2.342	0.0896559	0.402	0.656887	-37.269
TWLCV	-2	-0.0476802	-0.484	0.553096	-37.262
SVFWK	-0.08	0.996972	-0.262	0.796325	-37.258
TCHWF	0.128	0.0432288	-0.014	0.951593	-37.256
VLIRF	-0.388	0.996972	-0.83	0.613156	-37.252
WGYPV	-1.434	-0.00384715	-0.452	0.851219	-37.25
YVLQQ	0.452	-0.00384715	-0.134	0.0810058	-37.248
MYMCV	-1.976	-0.0485307	-0.828	0.759889	-37.247
WVERA	2.71	-0.00125323	0.022	0.233279	-37.244
LYIHC	-1.264	0.0423784	-0.32	0.493342	-37.243
RIEYV	2.582	-0.00210365	-0.036	0.0933335	-37.243
WPESY	1.604	-1.00207	0.132	0.544876	-37.242
CNYTT	2.128	-0.0485307	0.264	0.238725	-37.24
MHLLG	-1.694	0.0879124	-0.612	0.553185	-37.231
LFYIL	-3.52	-0.00384715	-1.154	0.846375	-37.226
RTQLY	3.65	0.996121	0.22	0.14702	-37.224
FHKIS	1.142	1.08788	-0.006	0.295826	-37.224
FPAFE	-0.192	-1.00122	-0.666	0.875872	-37.221
SVTVS	0.258	-0.00299673	-0.3	0.0377912	-37.22
ITVFT	-1.36	-0.00299673	-0.7	0.171806	-37.219
HCFCL	-1.16	-0.00145466	-0.284	0.963572	-37.217
WWFSP	-0.848	-0.00299673	-0.418	0.989291	-37.214
THYMW	0.538	0.0870619	-0.07	0.793529	-37.212
AQYKI	0.9	0.996121	-0.042	0.22532	-37.21
RLSQV	2.98	0.996972	0.022	0.0880496	-37.209
WALIN	-1.468	-0.00299673	-0.628	0.570599	-37.204
DYAYL	0.454	-1.00422	-0.312	0.569209	-37.2
TYIYN	0.914	-0.00469756	-0.122	0.208036	-37.198
AVIEE	0.57	-1.99945	-0.212	0.0393035	-37.196
FPMVF	-2.47	-0.00299673	-1.254	0.980005	-37.187
RGLWS	2.026	0.996972	0.024	0.642275	-37.187
YDVLT	0.494	-1.00337	-0.268	0.124931	-37.187
SMKVQ	1.62	0.996972	0.002	0.122653	-37.179
MNWLI	-1.576	-0.00299673	-0.706	0.829826	-37.173
FCMSD	1.102	-1.0472	-0.226	0.769179	-37.171
WQFEI	0.424	-1.00122	-0.12	0.687645	-37.17
FGDWH	1.426	-0.911609	0.148	0.931019	-37.17
RNPVY	3.532	0.996121	0.002	0.312399	-37.167
YTYFL	-1.01	-0.00469756	-0.59	0.775779	-37.164
KCMPA	0.022	0.952288	-0.342	0.691654	-37.163
GCWSI	-1.214	-0.0476802	-0.192	0.819052	-37.16
RYRYD	7.768	0.995718	0.698	0.31204	-37.155
LKDYY	1.926	-0.00425078	0.14	0.237925	-37.155
DWHPV	1.402	-0.911609	0.058	0.676268	-37.153
QLAEL	0.14	-1.00122	-0.292	0.14849	-37.148
MLGYK	-0.504	0.996121	-0.352	0.503275	-37.146
ADYWE	2.306	-2.00159	0.224	0.52686	-37.144
WLRNH	3.794	1.08788	0.334	0.586646	-37.136
GCFFS	-0.956	-0.0476802	-0.48	0.932965	-37.134
ACMLW	-2.538	-0.0476802	-0.776	0.968903	-37.13
TSCTL	0.468	-0.0476802	-0.062	0.285766	-37.127
VGMHC	-0.79	0.0432288	-0.276	0.579772	-37.127
PWGTM	-0.61	-0.00299673	-0.39	0.925208	-37.126
FCMAL	-2.668	-0.0476802	-1.034	0.954785	-37.126
DCYEM	2.408	-2.04628	0.212	0.509719	-37.126
HIFYC	-0.876	0.0423784	-0.334	0.849562	-37.124
MGCEM	-0.022	-1.04591	-0.28	0.6791	-37.118
PDAFY	0.814	-1.00337	-0.418	0.813698	-37.111
ADCCN	2.198	-1.09189	0.258	0.676699	-37.1
LVWVW	-3.532	-0.00299673	-0.86	0.768565	-37.097
MCEYY	0.692	-1.04761	-0.07	0.512776	-37.096
EPYVI	-0.402	-1.00207	-0.426	0.198219	-37.096
MDPWD	2.552	-2.00204	0.044	0.865507	-37.096
HYAPI	-0.386	0.0870619	-0.404	0.462277	-37.095
GRARY	5.446	1.99609	0.284	0.445958	-37.095
CWVSK	0.26	0.952288	0.062	0.422257	-37.094
FQLIA	-1.818	-0.00299673	-0.826	0.492789	-37.09
NLYQK	2.59	0.996121	0.306	0.16002	-37.086
EQFFV	0.47	-1.00122	-0.368	0.564962	-37.082
QHQGY	2.988	0.0870619	0.632	0.281669	-37.08
HCVAW	-0.96	0.0432288	-0.236	0.668933	-37.076
QPDAV	1.682	-1.00252	-0.124	0.229225	-37.076
YVWYF	-1.814	-0.00469756	-0.656	0.943201	-37.071
VVCAE	-0.872	-1.04591	-0.428	0.0714489	-37.065
WAGYT	-0.474	-0.00384715	-0.22	0.705835	-37.061
WMRPV	1.24	0.996972	-0.44	0.857444	-37.06
LCHWM	-1.244	0.0432288	-0.34	0.950954	-37.059
WWSSR	3.412	0.996972	0.342	0.873521	-37.057
IDFHG	0.908	-0.911609	-0.08	0.586866	-37.055
FPPRN	3.716	0.996972	-0.13	0.93573	-37.055
WDSPR	4.942	-0.00254995	0.42	0.785423	-37.053
IYPFF	-2.148	-0.00384715	-1.016	0.982445	-37.051
DENII	2.466	-2.00074	0.132	0.0952356	-37.05
YIWYT	-0.88	-0.00469756	-0.316	0.698163	-37.047
RVAMW	0.878	0.996972	-0.518	0.654435	-37.043
MGWHQ	0.916	0.0879124	0.13	0.731055	-37.043
TDDDV	4.938	-3.00156	0.54	0.067695	-37.038
FRMRY	4.93	1.99609	-0.09	0.897932	-37.03
FCANY	0.142	-0.0485307	-0.348	0.774639	-37.03
QVFLC	-1.536	-0.0476802	-0.58	0.68963	-37.028
LKRYL	2.154	1.99609	-0.088	0.387527	-37.008
IKYWC	-0.568	0.951438	-0.06	0.806311	-37.006
VTNSW	1.248	-0.00299673	1.11022e-17	0.157881	-37.004
RCHCV	2.596	0.998514	0.298	0.464367	-37.003
YDFAL	-0.17	-1.00337	-0.57	0.797592	-37.002
QRLSH	4.72	1.08788	0.506	0.147549	-36.993
SMLWL	-2.224	-0.00299673	-0.804	0.929923	-36.99
VERIY	2.582	-0.00210365	-0.036	0.0886451	-36.99
QCIQI	-0.008	-0.0476802	-0.062	0.305302	-36.988
EDSYD	5.558	-3.00112	0.788	0.0931421	-36.987
PLVAI	-3.138	-0.00299673	-1.132	0.211701	-36.987
FWNYV	-0.514	-0.00384715	-0.462	0.863512	-36.986
MMLEK	0.548	-0.00125323	-0.346	0.273632	-36.98
NAIFM	-1.084	-0.00299673	-0.89	0.843157	-36.98
TWNYT	1.918	-0.00384715	0.198	0.371603	-36.977
GGINI	-1.016	-0.00299673	-0.366	0.352138	-36.971
TGEFP	1.092	-1.00122	-0.108	0.472669	-36.969
WSEWE	2.472	-1.99945	0.516	0.543666	-36.969
VKWWD	1.114	-0.00254995	0.166	0.678275	-36.967
FDLSS	1.524	-1.00252	-0.176	0.300379	-36.965
VTKAS	1.134	0.996972	-0.082	0.0355722	-36.963
YDIKT	2.412	-0.00340037	0.248	0.150294	-36.958
IHKGI	-0.114	1.08788	-0.05	0.192374	-36.954
YQGLR	2.948	0.996121	0.166	0.515812	-36.953
KTDMM	2.428	-0.00254995	-0.02	0.374922	-36.951
WNVRW	2.572	0.996972	0.094	0.883548	-36.949
SFKWY	0.756	0.996121	-0.044	0.909038	-36.949
CDVQR	4.772	-0.0472335	0.502	0.195481	-36.937
TTCYI	-0.184	-0.0485307	-0.158	0.213634	-36.934
DSWWF	0.896	-1.00252	-0.044	0.988229	-36.93
TKNWE	3.848	-0.00125323	0.68	0.113337	-36.925
GRCNM	3.398	0.952288	0.168	0.778669	-36.923
QVISQ	1.104	-0.00299673	-0.006	0.0591868	-36.921
KCVPY	0.074	0.951438	-0.142	0.416829	-36.918
MPPLV	-2.262	-0.00299673	-1.074	0.729288	-36.912
DYTDH	4.962	-1.91198	0.742	0.1814	-36.912
TFQAY	0.692	-0.00384715	-0.262	0.320712	-36.91
MKLHF	-0.008	1.08788	-0.382	0.706908	-36.905
HQQFF	1.956	0.0879124	0.078	0.902149	-36.904
VKCKL	0.172	1.95226	-0.012	0.237131	-36.902
HQHQE	5.442	-0.819403	1.152	0.068156	-36.896
FKGHR	4.242	2.08785	0.446	0.605699	-36.896
[truncated: 7,986 more rows]

## Sheet: Correlation
RMYYY	2.598	0.99442	-0.13	0.62741	-55.421
VMYMI	-2.704	-0.00384715	-1.122	0.581829	-54.536
MARYI	1.196	0.996121	-0.528	0.510809	-54.287
DYQFI	1.3	-1.00337	-0.13	0.684988	-54.044
AYLHW	-0.852	0.0870619	-0.328	0.783689	-53.988
YFMWV	-2.312	-0.00384715	-0.904	0.957049	-53.595
WWTCI	-1.658	-0.0476802	-0.25	0.955187	-53.561
ERMNM	4.734	-0.00125323	0.108	0.373317	-53.098
WIFVW	-3.32	-0.00299673	-0.884	0.974595	-52.419
INLLF	-2.22	-0.00299673	-0.96	0.753001	-52.387
IMWWS	-1.706	-0.00299673	-0.544	0.913788	-52.141
WGDWM	0.154	-1.00252	-0.108	0.98487	-51.901
YRFTY	2.958	0.995271	-0.048	0.623096	-51.856
YLWWM	-2.358	-0.00384715	-0.672	0.985403	-51.835
NIWFV	-1.526	-0.00299673	-0.69	0.857908	-51.685
FFMFM	-2.728	-0.00299673	-1.45	0.997262	-51.583
FCEEY	1.9	-2.04498	0.212	0.363722	-51.51
MWMHA	-0.836	0.0879124	-0.58	0.880019	-51.445
FPYVY	-1.348	-0.00469756	-0.748	0.82738	-51.439
YWHYW	0.056	0.0862115	0.086	0.962973	-51.253
LHFLR	1.352	1.08788	-0.362	0.737466	-51.104
LWNLE	0.256	-1.00122	-0.182	0.37018	-51.103
LIWFY	-3.002	-0.00384715	-0.91	0.957732	-51.098
ILWLW	-3.884	-0.00299673	-0.896	0.960094	-51.039
IQRWM	2.172	0.996972	-0.104	0.855741	-50.875
VWWYI	-2.696	-0.00384715	-0.626	0.912709	-50.816
HWFYL	-1.086	0.0870619	-0.416	0.972924	-50.787
WIIQY	-1.298	-0.00384715	-0.382	0.581892	-50.782
KLERY	4.5	0.997865	0.448	0.117446	-50.775
FYFIE	-0.786	-1.00207	-0.632	0.779897	-50.562
MHQMW	0.634	0.0879124	-0.156	0.896149	-50.427
DFLWF	-0.898	-1.00252	-0.658	0.99012	-50.402
FMFWH	-1.196	0.0879124	-0.678	0.992758	-50.156
WMTQM	0.216	-0.00299673	-0.33	0.777505	-50.123
LIQWI	-2.31	-0.00299673	-0.626	0.619509	-50.117
YFWVE	-0.48	-1.00207	-0.364	0.644012	-50.094
SFWIA	-1.728	-0.00299673	-0.724	0.913841	-50.092
QCMFI	-1.198	-0.0476802	-0.594	0.945326	-49.979
QLYMQ	0.79	-0.00384715	-0.164	0.410308	-49.94
FSMWN	0.476	-0.00299673	-0.38	0.964184	-49.788
FPIWW	-2.512	-0.00299673	-0.758	0.994592	-49.756
FQMWS	0.256	-0.00299673	-0.32	0.906534	-49.701
MDYCE	2.408	-2.04628	0.212	0.406798	-49.472
WSLMG	-1.428	-0.00299673	-0.522	0.911056	-49.27
HWNFW	0.732	0.0879124	0.022	0.985841	-49.261
TWVIK	-0.634	0.996972	-0.252	0.197199	-49.258
EPTWW	0.944	-1.00122	0.112	0.859273	-49.092
QWDCL	1.146	-1.0472	0.178	0.906088	-49.091
LKDRW	4.388	0.997418	0.438	0.58317	-49.089
YDMVA	0.132	-1.00337	-0.534	0.310557	-48.902
LVLIF	-4.356	-0.00299673	-1.372	0.518825	-48.891
HFLLA	-1.994	0.0879124	-0.83	0.626036	-48.89
CMAMW	-2.024	-0.0476802	-0.78	0.974472	-48.797
WGIFV	-3.042	-0.00299673	-0.846	0.918745	-48.784
GIMMW	-2.578	-0.00299673	-0.866	0.971513	-48.777
FPMFC	-1.918	-0.0476802	-0.97	0.994888	-48.723
LSQCM	0.078	-0.0476802	-0.24	0.632703	-48.665
TNMIV	-0.42	-0.00299673	-0.588	0.138372	-48.641
NFPIL	-1.236	-0.00299673	-0.808	0.893998	-48.626
NYMFM	-0.18	-0.00384715	-0.74	0.959355	-48.61
CRWYH	3.222	1.04235	0.45	0.889422	-48.538
KMVLH	-0.22	1.08788	-0.342	0.211044	-48.483
AWYML	-2.254	-0.00384715	-0.842	0.949411	-48.449
IHMMF	-1.588	0.0879124	-0.896	0.954662	-48.358
WLKFV	-1.744	0.996972	-0.618	0.742489	-48.238
LMGFW	-2.704	-0.00299673	-0.892	0.986446	-48.232
VWEWY	-0.35	-1.00207	-0.106	0.745989	-48.215
FLWYH	-1.086	0.0870619	-0.416	0.946202	-48.156
ERLFK	3.876	0.998715	0.19	0.364456	-48.136
CCMWM	-1.918	-0.0923638	-0.544	0.992689	-48.13
LAIMQ	-1.692	-0.00299673	-0.816	0.292594	-48.077
WTFQI	-0.424	-0.00299673	-0.32	0.637073	-48.049
WHFIK	-0.004	1.08788	-0.118	0.869093	-47.993
NWYHW	1.356	0.0870619	0.28	0.948977	-47.914
YHWEK	2.966	0.0888054	0.66	0.350019	-47.859
CLWTF	-1.788	-0.0476802	-0.524	0.964463	-47.836
FRYWD	3.694	-0.00340037	0.142	0.920449	-47.809
TWLLY	-1.892	-0.00384715	-0.576	0.670566	-47.802
LCMNL	-1.366	-0.0476802	-0.656	0.766553	-47.707
HFCFI	-1.5	0.0432288	-0.592	0.970301	-47.641
HIFHW	-0.182	0.178821	-0.134	0.886852	-47.638
DQFFD	3.404	-2.00204	0.122	0.836975	-47.581
MCWWY	-1.63	-0.0485307	-0.362	0.990512	-47.567
YIWWF	-2.484	-0.00384715	-0.666	0.99199	-47.556
WPQLL	-1.326	-0.00299673	-0.506	0.923569	-47.547
IWYWI	-2.872	-0.00384715	-0.636	0.947109	-47.535
IDLFL	-1.804	-1.00252	-0.872	0.825863	-47.514
IYESY	1.114	-1.00292	-0.004	0.128381	-47.504
QRFDW	4.774	-0.00254995	0.396	0.896036	-47.486
FYIML	-3.006	-0.00384715	-1.158	0.945369	-47.459
LWNTT	0.906	-0.00299673	-0.046	0.281305	-47.44
MCWHM	-0.73	0.0432288	-0.344	0.975011	-47.421
AATWM	-1.146	-0.00299673	-0.676	0.783845	-47.359
WTWYI	-1.374	-0.00384715	-0.316	0.895337	-47.357
MQEFC	1.148	-1.04591	-0.074	0.712902	-47.35
WNWMY	-0.046	-0.00384715	-0.234	0.976754	-47.335
THQLN	2.898	0.0879124	0.382	0.111641	-47.304
HYRDF	5.092	0.0875087	0.408	0.763148	-47.303
WFWQQ	0.688	-0.00299673	0.07	0.955999	-47.24
GLMYK	-0.504	0.996121	-0.352	0.579224	-47.179
FEIVN	0.302	-1.00122	-0.398	0.183706	-47.177
WAWRN	3.018	0.996972	0.142	0.932252	-47.162
YFIMM	-2.492	-0.00384715	-1.162	0.959363	-47.145
GYKMW	0.014	0.996121	-0.108	0.899352	-47.141
QEIMW	0.55	-1.00122	-0.11	0.655871	-47.108
EIVAQ	0.316	-1.00122	-0.25	0.0473463	-47.041
ADMIW	-0.538	-1.00252	-0.544	0.869686	-47.025
SIWMS	-0.56	-0.00299673	-0.432	0.760996	-47.012
YCFWD	0.454	-1.04805	-0.09	0.965943	-47.01
IPYLF	-2.536	-0.00384715	-1.002	0.929879	-46.988
HHLLY	-0.076	0.177971	-0.136	0.401387	-46.959
FKIKI	-0.344	1.99694	-0.33	0.346651	-46.956
LVWHI	-2.31	0.0879124	-0.604	0.43365	-46.95
INDMW	1.152	-1.00252	-0.18	0.822354	-46.927
KWPKY	1.782	1.99609	0.292	0.729132	-46.883
MVDWY	0.028	-1.00337	-0.364	0.697627	-46.874
FMEHM	0.758	-0.910313	-0.376	0.748884	-46.847
CGVFY	-1.82	-0.0485307	-0.552	0.855288	-46.845
VYEIF	-0.998	-1.00207	-0.592	0.338641	-46.835
KLVFV	-2.086	0.996972	-0.836	0.222345	-46.811
MCYGQ	0.222	-0.0485307	-0.07	0.598067	-46.789
WPPWA	-1.294	-0.00299673	-0.534	0.988125	-46.773
RGDFY	3.972	-0.00340037	0.18	0.773577	-46.769
WEINF	0.644	-1.00122	-0.18	0.74562	-46.751
TRMQL	3.152	0.996972	-0.028	0.300841	-46.731
RKMWE	4.52	0.998715	0.444	0.40792	-46.728
ILAFV	-3.734	-0.00299673	-1.298	0.393433	-46.725
IMISY	-1.73	-0.00384715	-0.772	0.321352	-46.722
WKFWN	0.91	0.996972	0.038	0.957172	-46.7
ENYIL	0.75	-1.00207	-0.166	0.254572	-46.684
DWIEL	0.672	-2.00074	-0.078	0.51436	-46.637
HYVQF	0.664	0.0870619	-0.136	0.452172	-46.622
FANFD	1.518	-1.00252	-0.39	0.760048	-46.607
AFQMM	-0.79	-0.00299673	-0.85	0.922019	-46.605
KYWFK	1.186	1.99609	0.126	0.868099	-46.538
FCVTD	0.598	-1.0472	-0.216	0.346584	-46.537
WARWC	1.434	0.952288	0.014	0.9801	-46.534
MFALS	-1.732	-0.00299673	-0.988	0.562496	-46.507
IMTSL	-1.244	-0.00299673	-0.696	0.245473	-46.503
WEMWD	1.704	-2.00074	0.146	0.874968	-46.501
WLFMQ	-1.408	-0.00299673	-0.676	0.950127	-46.492
NSWLS	1.238	-0.00299673	-0.006	0.509224	-46.483
YCHIL	-1.264	0.0423784	-0.32	0.666829	-46.471
GMMIF	-2.708	-0.00299673	-1.124	0.969138	-46.461
MMQVI	-1.624	-0.00299673	-0.868	0.30634	-46.45
ARMFH	2.488	1.08788	-0.292	0.851431	-46.42
VDWTY	1.012	-1.00337	-0.024	0.431497	-46.387
HRYWL	2.494	1.08703	0.14	0.855562	-46.296
NLMMR	2.388	0.996972	-0.428	0.755862	-46.292
TWIME	-0.044	-1.00122	-0.272	0.390474	-46.268
WGICY	-1.866	-0.0485307	-0.304	0.940809	-46.25
WWYKE	1.568	-0.00210365	0.394	0.742063	-46.249
CFFMM	-2.388	-0.0476802	-1.126	0.995041	-46.247
YMMCL	-2.152	-0.0485307	-0.854	0.945013	-46.237
QFHVM	0.166	0.0879124	-0.384	0.64662	-46.171
RYWYA	2.212	0.995271	-0.052	0.76038	-46.169
WRFAM	1.09	0.996972	-0.558	0.971903	-46.145
FIVHQ	-0.348	0.0879124	-0.364	0.268804	-46.137
MHIVK	-0.22	1.08788	-0.326	0.160166	-46.135
WKLEL	0.038	-0.00125323	-0.094	0.37908	-46.134
YIYTL	-1.398	-0.00469756	-0.56	0.41148	-46.089
CVYLN	-0.692	-0.0485307	-0.382	0.358897	-46.068
IDFYA	-0.17	-1.00337	-0.554	0.566734	-46.058
EWPLI	-1.072	-1.00122	-0.452	0.734677	-46.026
QYFDW	1.818	-1.00337	0.098	0.929973	-46.023
DFMVR	2.854	-0.00254995	-0.324	0.710846	-46.018
WDQPV	1.578	-1.00252	0.046	0.563454	-46.018
WWNHW	0.862	0.0879124	0.28	0.9856	-45.994
HMVRW	2.172	1.08788	-0.082	0.719424	-45.97
FRWCD	3.41	-0.0472335	0.208	0.958852	-45.942
KHWMI	0.122	1.08788	-0.108	0.797348	-45.94
PWYCK	0.416	0.951438	0.076	0.927529	-45.934
GKWCW	-0.266	0.952288	0.206	0.977793	-45.908
FQVVW	-1.57	-0.00299673	-0.62	0.668689	-45.898
WPFDT	1.196	-1.00252	-0.156	0.928679	-45.888
YIFKH	0.49	1.08703	-0.118	0.4947	-45.886
FDVGL	-0.832	-1.00252	-0.58	0.652889	-45.874
HLEIF	-0.27	-0.910313	-0.352	0.421358	-45.84
NWAVF	-0.904	-0.00299673	-0.632	0.843605	-45.809
WFNNY	1.622	-0.00384715	-0.05	0.885276	-45.808
NWFCK	1.12	0.952288	0.104	0.951357	-45.791
KYLIW	-1.296	0.996121	-0.37	0.662862	-45.789
WVYML	-2.7	-0.00384715	-0.89	0.894775	-45.786
WWGWY	-1.558	-0.00384715	-0.142	0.993982	-45.781
VMYLM	-2.704	-0.00384715	-1.138	0.690879	-45.78
FKWQL	0.172	0.996972	-0.146	0.883068	-45.766
TLMYP	-0.912	-0.00384715	-0.672	0.535817	-45.749
HMYIM	-0.964	0.0870619	-0.638	0.758354	-45.741
CWQVW	-0.888	-0.0476802	-0.078	0.931426	-45.727
FQDWH	2.722	-0.911609	0.364	0.876111	-45.691
RMQKL	3.748	1.99694	0.162	0.344683	-45.675
YLKIL	-1.814	0.996121	-0.614	0.302337	-45.67
WMRKA	2.796	1.99694	-0.018	0.666389	-45.66
CRWPL	1.278	0.952288	-0.152	0.969193	-45.653
WDKWL	0.938	-0.00254995	0.14	0.938674	-45.648
WYHHP	1.426	0.177971	0.26	0.850327	-45.643
LWLWA	-3.262	-0.00299673	-0.838	0.927257	-45.636
MEARI	2.53	-0.00125323	-0.236	0.167242	-45.635
MQYAW	-0.162	-0.00384715	-0.344	0.824456	-45.628
TQIRW	3.156	0.996972	0.236	0.506563	-45.603
QYWCF	-0.182	-0.0485307	-0.118	0.984927	-45.595
TLITD	0.804	-1.00252	-0.186	0.0636966	-45.589
HYCEI	1.082	-0.955846	0.216	0.283972	-45.544
DAWVI	-0.876	-1.00252	-0.514	0.496626	-45.543
AYVLW	-2.592	-0.00384715	-0.812	0.697972	-45.503
MSMSW	-0.046	-0.00299673	-0.452	0.842509	-45.489
VAWFH	-1.3	0.0879124	-0.56	0.844506	-45.488
WVFFI	-3.45	-0.00299673	-1.142	0.968306	-45.487
HCWPF	-0.386	0.0432288	-0.198	0.992316	-45.469
TIFIM	-2.52	-0.00299673	-1.05	0.648892	-45.468
TAMCL	-1.558	-0.0476802	-0.684	0.655483	-45.457
VYKYI	-0.626	0.995271	-0.344	0.153291	-45.456
WWNMD	1.67	-1.00252	0.048	0.952972	-45.44
VACFI	-3.006	-0.0476802	-0.988	0.712028	-45.437
DSYCI	1.212	-1.04805	0.052	0.531835	-45.41
TVWPY	-0.732	-0.00384715	-0.398	0.557651	-45.402
LLGWS	-1.942	-0.00299673	-0.518	0.596227	-45.4
KWVEW	0.732	-0.00125323	0.176	0.491495	-45.381
YLQIY	-0.804	-0.00469756	-0.398	0.307357	-45.354
AAFCW	-2.042	-0.0476802	-0.712	0.975132	-45.347
GPRHY	3.756	1.08703	0.33	0.690985	-45.331
QVFWY	-0.734	-0.00384715	-0.402	0.86875	-45.329
FWENW	1.162	-1.00122	0.048	0.951266	-45.289
IINAK	0.108	0.996972	-0.33	0.120056	-45.281
QNYRI	4.464	0.996121	0.338	0.386486	-45.238
LIEKL	-0.48	-0.00125323	-0.322	0.131171	-45.236
WESDC	3.064	-2.04543	0.572	0.458157	-45.23
ADEMF	1.678	-2.00074	-0.282	0.718191	-45.207
LKYNW	1.016	0.996121	0.052	0.526099	-45.199
CIDIF	-1.076	-1.0472	-0.546	0.834861	-45.191
FKIIH	-0.522	1.08788	-0.346	0.402384	-45.187
LVFTH	-0.942	0.0879124	-0.542	0.235568	-45.187
WQPAW	-0.186	-0.00299673	-0.188	0.966624	-45.176
KMYKK	2.888	2.99606	0.418	0.204292	-45.143
LMMWA	-2.752	-0.00299673	-1.09	0.911454	-45.142
PFQWL	-0.938	-0.00299673	-0.52	0.977239	-45.119
TMWSF	-0.338	-0.00299673	-0.482	0.900923	-45.112
CWVYK	-0.392	0.951438	-0.05	0.655948	-45.099
FKVVH	-0.17	1.08788	-0.326	0.160044	-45.083
PWHDF	1.614	-0.911609	0.018	0.966464	-45.082
FSQGW	0.538	-0.00299673	-0.034	0.936164	-45.078
VPFFE	-0.638	-1.00122	-0.714	0.766995	-45.057
QFVLV	-2.088	-0.00299673	-0.864	0.305913	-45.05
WVFWM	-2.806	-0.00299673	-0.904	0.990646	-45.045
PFYGY	-0.728	-0.00469756	-0.492	0.919881	-45.037
WKRTA	3.78	1.99694	0.322	0.300995	-45.022
PQIWY	-0.314	-0.00384715	-0.246	0.825583	-45.002
KWETH	3.452	0.0896559	0.752	0.155688	-44.995
WQRLC	2.386	0.952288	0.194	0.893389	-44.973
WKLHT	1.106	1.08788	0.216	0.363931	-44.957
FSELR	3.446	-0.00125323	0.02	0.486228	-44.953
WLACM	-2.538	-0.0476802	-0.776	0.946723	-44.947
WAFTN	0.418	-0.00299673	-0.322	0.754733	-44.937
WWIIG	-3.088	-0.00299673	-0.598	0.948826	-44.925
EINWK	2.35	-0.00125323	0.36	0.28515	-44.92
VLPWE	-0.896	-1.00122	-0.442	0.440237	-44.918
IPHWY	-0.49	0.0870619	-0.234	0.88187	-44.909
CFITK	-0.212	0.952288	-0.226	0.506945	-44.909
LITNF	-0.722	-0.00299673	-0.624	0.418754	-44.875
WMARC	1.43	0.952288	-0.234	0.936083	-44.867
CVWWW	-2.462	-0.0476802	-0.332	0.991947	-44.856
LSREF	3.446	-0.00125323	0.02	0.425279	-44.855
DCWMD	2.296	-2.04672	0.202	0.924101	-44.853
CEWDE	3.746	-3.04365	0.752	0.297743	-44.845
VVQCN	0.564	-0.0476802	-0.102	0.101909	-44.843
LLWLW	-3.884	-0.00299673	-0.912	0.966055	-44.822
QYYME	2.056	-1.00292	0.118	0.412185	-44.81
YVNCK	1.402	0.951438	0.144	0.22006	-44.807
NTCMG	0.928	-0.0476802	-0.038	0.560904	-44.801
YLMKQ	0.792	0.996121	-0.136	0.29647	-44.775
HNWWK	2.438	1.08788	0.562	0.881362	-44.77
YLVKW	-1.12	0.996121	-0.36	0.45053	-44.762
MWAHK	0.744	1.08788	-0.05	0.613465	-44.759
MQCEG	1.556	-1.04591	0.222	0.350488	-44.734
FLMPK	-0.94	0.996972	-0.74	0.895253	-44.732
IFFIK	-2.05	0.996972	-0.87	0.796217	-44.725
MRKWN	4.486	1.99694	0.346	0.626876	-44.714
PPCYW	-0.694	-0.0485307	-0.298	0.981991	-44.703
RFFNQ	4.228	0.996972	0.05	0.713451	-44.691
SWYAD	1.624	-1.00337	0.044	0.672368	-44.691
YMCVG	-1.694	-0.0485307	-0.542	0.622234	-44.673
RAQMF	2.664	0.996972	-0.304	0.815625	-44.671
VFMTW	-1.826	-0.00299673	-0.812	0.884511	-44.648
MCYCR	2.03	0.906754	0.002	0.906079	-44.636
ITEFL	-0.688	-1.00122	-0.526	0.343986	-44.602
MWQEG	1.346	-1.00122	0.156	0.482993	-44.594
DDFFD	4.04	-3.00156	0.15	0.857335	-44.579
FHNDC	3.152	-0.956293	0.37	0.687961	-44.579
AKNLI	0.108	0.996972	-0.346	0.171953	-44.578
FSFAV	-1.682	-0.00299673	-0.972	0.758236	-44.571
NCLRR	6.056	1.95226	0.432	0.570694	-44.534
CEFWM	-0.426	-1.04591	-0.328	0.964798	-44.533
WSYRL	2.242	0.996121	-0.014	0.86835	-44.51
EAEMH	2.824	-1.90854	0.252	0.121725	-44.502
WPWRY	2.08	0.996121	0.026	0.982896	-44.465
RHPIL	1.948	1.08788	-0.18	0.574075	-44.459
CNHII	0.036	0.0432288	-0.11	0.363763	-44.452
EEWKM	2.898	-0.999478	0.438	0.311837	-44.45
FILHQ	-0.524	0.0879124	-0.39	0.442717	-44.45
LFWPV	-2.854	-0.00299673	-0.992	0.936677	-44.425
WQVIP	-1.15	-0.00299673	-0.464	0.597061	-44.408
WLGML	-3.092	-0.00299673	-0.878	0.964794	-44.386
VNCAV	-0.906	-0.0476802	-0.526	0.153668	-44.379
ILNCQ	0.212	-0.0476802	-0.138	0.266209	-44.373
QPWTD	2.9	-1.00252	0.356	0.61875	-44.368
LVPWI	-3.242	-0.00299673	-0.962	0.744979	-44.351
IYSRQ	3.816	0.996121	0.256	0.18458	-44.342
MYLHC	-0.75	0.0423784	-0.34	0.68665	-44.338
FERWY	3.312	-0.00210365	0.152	0.856128	-44.329
MPRFK	3.028	1.99694	-0.198	0.896147	-44.327
AKQWS	2.07	0.996972	0.298	0.275218	-44.315
DCVLY	-0.276	-1.04805	-0.294	0.439682	-44.29
IILLK	-2.826	0.996972	-0.842	0.271119	-44.282
GWVFT	-1.544	-0.00299673	-0.526	0.842573	-44.28
FDVLY	-0.616	-1.00337	-0.618	0.570606	-44.272
RYMFV	1.138	0.996121	-0.606	0.766712	-44.265
CLNSM	0.298	-0.0476802	-0.3	0.507294	-44.251
RHWHK	5.492	2.17876	0.932	0.517327	-44.234
MFWHE	0.762	-0.910313	-0.128	0.829702	-44.22
VDIGK	0.874	-0.00254995	-0.024	0.119584	-44.218
FFRLY	0.836	0.996121	-0.642	0.965745	-44.208
WMLQH	0.12	0.0879124	-0.152	0.670938	-44.184
MELLT	-0.562	-1.00122	-0.532	0.18207	-44.176
FFCIL	-3.416	-0.0476802	-1.102	0.982438	-44.176
IYPYW	-1.394	-0.00469756	-0.5	0.92119	-44.168
VRCNW	2.782	0.952288	0.16	0.678669	-44.142
CHKFI	0.206	1.0432	-0.052	0.659112	-44.134
PACFW	-1.68	-0.0476802	-0.634	0.988781	-44.131
VMNHR	3.966	1.08788	0.112	0.203491	-44.124
MVMWW	-2.68	-0.00299673	-0.894	0.976275	-44.119
WYGRV	1.55	0.996121	-0.062	0.768649	-44.1
LMWVE	-1.366	-1.00122	-0.598	0.371926	-44.087
YKYVD	2.102	-0.00425078	0.166	0.105393	-44.081
PNFFD	1.88	-1.00252	-0.312	0.900402	-44.077
TQDKY	4.504	-0.00340037	0.73	0.0865601	-44.064
MYVGW	-1.904	-0.00384715	-0.608	0.811278	-44.05
TWDIG	0.62	-1.00252	0.004	0.473804	-44.044
YYCFK	0.314	0.950587	-0.09	0.855393	-44.027
CTFLQ	-0.214	-0.0476802	-0.27	0.535526	-44.016
IMIQW	-1.796	-0.00299673	-0.63	0.677256	-44.004
WVGMI	-2.916	-0.00299673	-0.836	0.835584	-44.003
IECCM	-0.604	-1.09059	-0.232	0.675854	-43.998
RNWIM	2.392	0.996972	-0.164	0.83206	-43.995
VRICW	0.47	0.952288	-0.262	0.746467	-43.993
WEWCA	-0.188	-1.04591	0.008	0.903592	-43.989
PAHWE	1.466	-0.910313	0.116	0.50378	-43.989
WSLYI	-1.726	-0.00384715	-0.54	0.755587	-43.987
WCMAD	0.19	-1.0472	-0.25	0.886437	-43.977
FMVCF	-2.726	-0.0476802	-1.096	0.978354	-43.976
CHYNG	1.844	0.0423784	0.384	0.487724	-43.974
MFYGY	-1.198	-0.00469756	-0.648	0.916724	-43.967
NAFYP	0.398	-0.00384715	-0.506	0.815802	-43.963
YIVWC	-2.486	-0.0485307	-0.56	0.791696	-43.961
SWLWK	-0.126	0.996972	-0.03	0.928636	-43.959
LFKFK	0.044	1.99694	-0.376	0.751467	-43.956
LDLME	0.668	-2.00074	-0.342	0.212232	-43.949
FVWRY	1.142	0.996121	-0.358	0.919867	-43.941
PAYWK	0.31	0.996121	-0.16	0.793462	-43.929
WMHMD	1.27	-0.911609	-0.128	0.876153	-43.917
LFMPV	-2.858	-0.00299673	-1.24	0.826295	-43.895
TDLYF	0.706	-1.00337	-0.308	0.613524	-43.892
LWLYS	-1.726	-0.00384715	-0.556	0.537937	-43.882
AIFMD	-0.668	-1.00252	-0.802	0.735916	-43.848
WYWIP	-1.888	-0.00384715	-0.5	0.978869	-43.831
TEYWV	0.63	-1.00207	-0.014	0.215983	-43.825
ERMWI	2.426	-0.00125323	-0.066	0.65856	-43.82
IYEQT	2.028	-1.00207	0.23	0.070526	-43.819
LINIF	-2.22	-0.00299673	-0.944	0.59956	-43.813
WLCVS	-1.834	-0.0476802	-0.464	0.510686	-43.807
DFMAM	-0.154	-1.00252	-0.822	0.919592	-43.796
NFVWG	-0.73	-0.00299673	-0.424	0.869263	-43.789
NMFCP	0.006	-0.0476802	-0.518	0.960571	-43.779
EIFWK	0.426	-0.00125323	-0.092	0.663979	-43.769
TMRRH	6.944	2.08785	0.526	0.287241	-43.768
IQRVT	2.814	0.996972	0.018	0.0864855	-43.768
HQMQQ	3.786	0.0879124	0.6	0.182871	-43.767
QIDWQ	2.51	-1.00252	0.382	0.47402	-43.739
SLWCA	-1.388	-0.0476802	-0.416	0.865721	-43.73
EFAWL	-1.046	-1.00122	-0.56	0.87318	-43.726
LIYLW	-3.39	-0.00384715	-0.896	0.837755	-43.718
FCRLL	0.164	0.952288	-0.562	0.947723	-43.695
YHFTD	2.622	-0.91246	0.202	0.359926	-43.694
DWACC	0.404	-1.09189	0.064	0.935844	-43.692
MVQFL	-1.75	-0.00299673	-0.894	0.730454	-43.688
RFHGL	2.148	1.08788	-0.08	0.823435	-43.686
QHYLL	0.1	0.0870619	-0.148	0.545404	-43.685
TLVFN	-0.546	-0.00299673	-0.614	0.228514	-43.665
WYHMF	-0.572	0.0870619	-0.42	0.984916	-43.653
FEHPT	2.212	-0.910313	0.12	0.384194	-43.646
WRWQD	4.904	-0.00254995	0.654	0.819575	-43.644
WLIYM	-2.876	-0.00384715	-0.9	0.91398	-43.641
CIQDW	1.146	-1.0472	0.194	0.756175	-43.632
FFFKW	-1.144	0.996972	-0.672	0.993393	-43.619
FLWSD	0.378	-1.00252	-0.288	0.840182	-43.601
WYAYL	-1.756	-0.00469756	-0.594	0.885875	-43.588
FRCFQ	2.644	0.952288	-0.078	0.93759	-43.584
MHWIA	-1.35	0.0879124	-0.56	0.743241	-43.582
IVNVE	0.09	-1.00122	-0.358	0.0347945	-43.58
MLFQV	-1.75	-0.00299673	-0.894	0.471144	-43.576
FWAHL	-1.476	0.0879124	-0.586	0.95236	-43.57
DWMDM	2.082	-2.00204	-0.112	0.923573	-43.567
CTWTW	-0.16	-0.0476802	0.07	0.879616	-43.554
WLGWL	-3.088	-0.00299673	-0.63	0.985572	-43.552
TWRYI	2.076	0.996121	-0.018	0.609653	-43.551
AWSIA	-1.494	-0.00299673	-0.636	0.499427	-43.543
CAWIQ	-0.96	-0.0476802	-0.258	0.706694	-43.54
IPYYW	-1.394	-0.00469756	-0.5	0.917839	-43.52
LIVTW	-2.728	-0.00299673	-0.778	0.301521	-43.517
MWTPW	-0.888	-0.00299673	-0.428	0.972952	-43.517
ALEFI	-1.564	-1.00122	-0.788	0.406618	-43.509
WPMCS	-0.512	-0.0476802	-0.342	0.947583	-43.503
VWICV	-3.322	-0.0476802	-0.778	0.559561	-43.496
PIMCQ	-0.602	-0.0476802	-0.428	0.694034	-43.495
SMYQI	0.362	-0.00384715	-0.29	0.421854	-43.472
MYDAP	0.94	-1.00337	-0.408	0.569274	-43.457
MFWVS	-1.66	-0.00299673	-0.792	0.79766	-43.453
CGCEW	0.196	-1.09059	0.282	0.874113	-43.447
TMIVW	-2.214	-0.00299673	-0.782	0.451825	-43.436
SHWYC	0.918	0.0423784	0.264	0.914733	-43.396
WNTAF	0.418	-0.00299673	-0.322	0.853189	-43.364
FQMYT	0.584	-0.00384715	-0.34	0.759833	-43.355
IRLQW	1.658	0.996972	-0.1	0.56152	-43.335
FRHPM	2.85	1.08788	-0.214	0.925585	-43.335
HQWFQ	2.086	0.0879124	0.336	0.852422	-43.307
CMWYT	-0.65	-0.0485307	-0.27	0.917505	-43.307
ALFYQ	-0.806	-0.00384715	-0.598	0.575099	-43.28
YRSLV	1.9	0.996121	-0.232	0.189548	-43.272
MNWTG	0.718	-0.00299673	-0.104	0.711532	-43.269
IPTCL	-1.71	-0.0476802	-0.586	0.682667	-43.269
LTQIW	-0.812	-0.00299673	-0.306	0.367837	-43.26
HILDY	0.736	-0.91246	-0.104	0.264838	-43.254
WVYIN	-0.902	-0.00384715	-0.432	0.492532	-43.241
TLCWW	-1.658	-0.0476802	-0.266	0.953463	-43.226
QRFFD	4.644	-0.00254995	0.138	0.876917	-43.225
NEFFH	2.43	-0.910313	0.056	0.684982	-43.223
KLTTM	0.684	0.996972	-0.206	0.139972	-43.22
WGIWF	-2.7	-0.00299673	-0.628	0.993887	-43.215
AAWYI	-2.146	-0.00384715	-0.748	0.77867	-43.212
SNWWL	0.092	-0.00299673	-0.118	0.960173	-43.211
EHYFA	1.364	-0.911163	-0.05	0.40953	-43.197
LTTMW	-0.892	-0.00299673	-0.488	0.536452	-43.181
WHNMN	2.652	0.0879124	0.226	0.754899	-43.176
ELDLF	0.542	-2.00074	-0.352	0.523013	-43.175
IFFCD	-0.688	-1.0472	-0.576	0.906914	-43.172
WNWEN	3.086	-1.00122	0.5	0.723164	-43.156
GFGML	-2.426	-0.00299673	-0.854	0.969896	-43.155
WNHIL	-0.174	0.0879124	-0.192	0.759563	-43.154
FNWCD	1.754	-1.0472	0.104	0.957184	-43.146
KAVYL	-1.016	0.996121	-0.53	0.210056	-43.145
YNTCY	1.642	-0.0493811	0.172	0.453847	-43.141
QTQLM	1.276	-0.00299673	-0.072	0.272	-43.137
YIYNR	3.384	0.995271	0.084	0.387189	-43.126
LAFNY	-0.586	-0.00384715	-0.658	0.53466	-43.123
WAWCQ	-0.442	-0.0476802	-0.03	0.954064	-43.104
MILIR	-0.438	0.996972	-0.83	0.418032	-43.039
MPHEH	2.756	-0.819403	0.304	0.28651	-43.027
KVWRL	1.836	1.99694	-0.062	0.630718	-43.005
TWIGW	-1.59	-0.00299673	-0.278	0.900371	-43.001
KWYIG	-0.5	0.996121	-0.088	0.711288	-42.999
MAPGW	-1.486	-0.00299673	-0.652	0.950809	-42.995
WEYVH	1.048	-0.911163	0.16	0.301401	-42.995
HLSWW	-0.304	0.0879124	-0.046	0.92469	-42.99
FALQY	-0.806	-0.00384715	-0.598	0.530532	-42.985
ASIVM	-1.944	-0.00299673	-0.932	0.317342	-42.949
DCAVI	-0.666	-1.0472	-0.448	0.256467	-42.915
QIVCF	-1.536	-0.0476802	-0.564	0.746315	-42.909
FRAGF	1.242	0.996972	-0.53	0.948541	-42.908
WSKHQ	3.364	1.08788	0.734	0.324788	-42.899
FWFIK	-1.532	0.996972	-0.642	0.976882	-42.898
LSVFV	-2.516	-0.00299673	-1.006	0.275818	-42.892
HRHQR	8.94	2.17876	1.202	0.179033	-42.881
GLELM	-1.264	-1.00122	-0.586	0.396428	-42.869
YQWHT	2.116	0.0870619	0.432	0.573998	-42.854
YVGDR	3.76	-0.00340037	0.22	0.25414	-42.848
IGRLY	0.856	0.996121	-0.316	0.593032	-42.842
FWQWW	-0.886	-0.00299673	-0.184	0.996357	-42.809
MHMSW	0.206	0.0879124	-0.298	0.852035	-42.791
WADAM	0.084	-1.00252	-0.486	0.798309	-42.791
FWCHI	-1.37	0.0432288	-0.334	0.969824	-42.784
FKLSW	-0.256	0.996972	-0.288	0.762958	-42.779
FYTCF	-0.906	-0.0485307	-0.538	0.970439	-42.772
RHQHF	5.36	1.17879	0.646	0.555376	-42.765
WKVIF	-1.744	0.996972	-0.602	0.773489	-42.762
IVCTH	-0.602	0.0432288	-0.202	0.154089	-42.755
YWVHN	1.014	0.0870619	0.062	0.444741	-42.754
FVQPE	1.066	-1.00122	-0.202	0.259962	-42.751
HIYIQ	0.1	0.0870619	-0.116	0.205121	-42.747
WDKDG	3.944	-1.00207	0.704	0.539599	-42.738
CLRDK	4.598	0.952735	0.504	0.320748	-42.727
QKVAY	1.076	0.996121	-0.032	0.0917666	-42.723
LCPFW	-2.302	-0.0476802	-0.708	0.99235	-42.718
LVHWW	-1.792	0.0879124	-0.376	0.867654	-42.713
TIIIF	-3.034	-0.00299673	-1.03	0.471123	-42.705
WCGLI	-2.878	-0.0476802	-0.548	0.944301	-42.69
DTNFM	2.52	-1.00252	-0.118	0.637073	-42.685
TIVHP	-0.346	0.0879124	-0.36	0.124268	-42.676
TWNWE	2.272	-1.00122	0.398	0.523109	-42.671
AHMTW	0.148	0.0879124	-0.24	0.765776	-42.648
VYYAF	-1.71	-0.00469756	-0.826	0.695348	-42.646
MMGQA	-0.382	-0.00299673	-0.554	0.445736	-42.644
HWIMF	-1.584	0.0879124	-0.648	0.980836	-42.641
FHDVH	2.204	-0.8207	0.158	0.361022	-42.637
HLYFF	-1.216	0.0870619	-0.674	0.965477	-42.621
WVNHQ	2.094	0.0879124	0.316	0.241897	-42.604
NLPIQ	0.468	-0.00299673	-0.296	0.284211	-42.567
CGCRF	1.688	0.907605	0.03	0.98019	-42.549
MPILQ	-1.33	-0.00299673	-0.738	0.481533	-42.544
MKKVL	-0.042	1.99694	-0.326	0.168288	-42.54
IWWYP	-1.888	-0.00384715	-0.5	0.976927	-42.523
CVFKP	-0.55	0.952288	-0.4	0.634847	-42.518
TITWM	-0.892	-0.00299673	-0.472	0.552317	-42.516
QIQLK	1.358	0.996972	0.138	0.147544	-42.497
NMKLM	0.514	0.996972	-0.444	0.590054	-42.465
MQLDQ	2.506	-1.00252	0.118	0.18229	-42.458
LHYWC	-0.746	0.0423784	-0.092	0.90463	-42.454
WNDLD	3.366	-2.00204	0.334	0.568608	-42.436
FSFFL	-2.092	-0.00299673	-1.086	0.992537	-42.436
WMGNS	0.884	-0.00299673	-0.084	0.635869	-42.422
FKLYR	2.542	1.99609	-0.102	0.618997	-42.413
SFWWA	-1.21	-0.00299673	-0.496	0.986845	-42.409
ICHCM	-1.034	-0.00145466	-0.258	0.857187	-42.402
LAQMM	-1.178	-0.00299673	-0.836	0.643462	-42.401
NGEFY	1.934	-1.00207	0.086	0.564507	-42.4
CWRQW	2.904	0.952288	0.438	0.965873	-42.388
CVVIY	-2.828	-0.0485307	-0.778	0.186363	-42.382
MFQIS	-0.262	-0.00299673	-0.548	0.439919	-42.38
LIPQN	0.468	-0.00299673	-0.296	0.274845	-42.379
CWSFP	-0.638	-0.0476802	-0.352	0.979451	-42.377
FTLCG	-1.51	-0.0476802	-0.486	0.697742	-42.367
DMHNH	4.466	-0.8207	0.58	0.283574	-42.36
YWCYW	-1.132	-0.0493811	-0.114	0.986626	-42.348
IYEAQ	1.152	-1.00207	-0.032	0.0792948	-42.346
RAWRR	8.124	2.99691	0.544	0.752981	-42.343
SALLR	1.334	0.996972	-0.428	0.447328	-42.332
YIEAF	-0.552	-1.00207	-0.544	0.436979	-42.331
IIDQI	-0.1	-1.00252	-0.328	0.142085	-42.32
VIYNE	0.926	-1.00207	-0.14	0.0707621	-42.316
IMWLL	-3.888	-0.00299673	-1.144	0.94182	-42.308
LRLPW	0.55	0.996972	-0.462	0.883462	-42.307
EWFIT	-0.17	-1.00122	-0.282	0.66176	-42.307
IAMIV	-3.608	-0.00299673	-1.272	0.251162	-42.306
YVWPV	-2.054	-0.00384715	-0.708	0.607196	-42.302
FEIIN	0.126	-1.00122	-0.408	0.287339	-42.294
WFGHM	-0.788	0.0879124	-0.382	0.982984	-42.29
LLNLR	1.36	0.996972	-0.42	0.318628	-42.289
DWSKF	2.472	-0.00254995	0.238	0.867675	-42.287
FKCWE	1.154	-0.0459367	0.202	0.804098	-42.278
DFMVM	-0.6	-1.00252	-0.87	0.861097	-42.275
ISWLY	-1.726	-0.00384715	-0.54	0.794023	-42.274
FHPLY	-0.62	0.0870619	-0.508	0.911711	-42.268
PYWFK	0.076	0.996121	-0.248	0.958102	-42.267
INVVY	-1.244	-0.00384715	-0.65	0.0860014	-42.253
WDWVR	2.988	-0.00254995	0.182	0.888399	-42.229
QMNTF	1.884	-0.00299673	-0.146	0.621004	-42.228
LRYTD	4.286	-0.00340037	0.248	0.126617	-42.226
CVLWI	-3.498	-0.0476802	-0.804	0.707568	-42.225
CPYAH	0.342	0.0423784	-0.11	0.681309	-42.225
HWRIH	3.398	1.17879	0.422	0.653975	-42.224
SGCYW	-0.202	-0.0485307	0.036	0.9481	-42.222
CQRVQ	4.136	0.952288	0.474	0.169931	-42.217
HIFIR	1.352	1.08788	-0.33	0.640058	-42.217
HCFFV	-1.324	0.0432288	-0.582	0.912181	-42.206
KRYDC	5.61	0.951885	0.748	0.370675	-42.199
CWITF	-1.788	-0.0476802	-0.508	0.948032	-42.195
GFMMP	-1.724	-0.00299673	-0.988	0.983745	-42.191
YWIAM	-2.254	-0.00384715	-0.826	0.889069	-42.182
DTWWW	0.86	-1.00252	0.194	0.974013	-42.179
VVKTV	-0.8	0.996972	-0.46	0.0258395	-42.158
QYAWN	1.636	-0.00384715	0.098	0.653755	-42.158
NMEYD	3.992	-2.00159	0.34	0.167833	-42.155
PMMEY	0.45	-1.00207	-0.476	0.592319	-42.132
KIPLH	0.074	1.08788	-0.196	0.381349	-42.129
EKFRQ	5.968	0.998715	0.688	0.208847	-42.12
FPLIV	-3.372	-0.00299673	-1.22	0.648349	-42.119
MRACL	0.912	0.952288	-0.478	0.751871	-42.117
AGVCI	-2.598	-0.0476802	-0.692	0.397045	-42.112
LIAFF	-3.522	-0.00299673	-1.338	0.927262	-42.11
FYMNY	0.318	-0.00469756	-0.492	0.879862	-42.101
TLWRG	1.86	0.996972	0.004	0.666244	-42.093
TETWL	0.94	-1.00122	0.052	0.233797	-42.092
YYQEL	1.542	-1.00292	0.122	0.268504	-42.087
QQKYW	2.888	0.996121	0.61	0.563768	-42.082
ATFHT	1.002	0.0879124	-0.158	0.258644	-42.079
MYIFN	-0.694	-0.00384715	-0.72	0.810674	-42.078
TWERV	3.586	-0.00125323	0.284	0.178675	-42.074
DKMLF	0.804	-0.00254995	-0.366	0.844124	-42.072
VLVQD	0.252	-1.00252	-0.324	0.0487213	-42.066
AVFSL	-2.07	-0.00299673	-0.958	0.456439	-42.066
LLTDD	2.034	-2.00204	-0.012	0.115507	-42.058
YDPWY	1.334	-1.00422	0.01	0.903958	-42.055
ECVWM	-0.638	-1.04591	-0.288	0.732446	-42.054
WLVIS	-2.562	-0.00299673	-0.758	0.291343	-42.052
AMIWR	0.702	0.996972	-0.528	0.885817	-42.044
VQMKQ	2.048	0.996972	0.144	0.101594	-42.04
WHEWD	3.106	-1.90983	0.66	0.699817	-42.039
VWETY	0.63	-1.00207	-0.014	0.199311	-42.029
FPEVT	0.472	-1.00122	-0.364	0.256261	-42.025
IDRCW	3.022	-0.0472335	0.238	0.864507	-42.016
SRRWH	7.114	2.08785	0.794	0.738525	-42.002
FCQIC	-0.984	-0.0923638	-0.28	0.899415	-42
CFKIA	-1.088	0.952288	-0.488	0.550185	-41.999
FHLTA	-0.496	0.0879124	-0.494	0.377741	-41.995
TKIYA	0.306	0.996121	-0.204	0.0859674	-41.994
GVFNY	-0.236	-0.00384715	-0.424	0.487733	-41.99
VLSYY	-1.056	-0.00469756	-0.53	0.200792	-41.988
VFWYN	-0.514	-0.00384715	-0.462	0.867605	-41.973
DHFQW	2.722	-0.911609	0.364	0.862074	-41.961
CCDMC	0.506	-1.13657	0.052	0.940887	-41.961
AFKAF	-0.806	0.996972	-0.754	0.868766	-41.95
FGAFF	-2.338	-0.00299673	-1.086	0.991993	-41.942
QTWEH	3.45	-0.910313	0.724	0.195183	-41.94
HHWFF	0.206	0.178821	-0.164	0.990048	-41.939
VANCY	-0.07	-0.0485307	-0.308	0.301176	-41.932
YVEEY	1.972	-2.00115	0.186	0.0525494	-41.922
LCLMN	-1.366	-0.0476802	-0.656	0.632542	-41.897
FRNWM	2.78	0.996972	-0.194	0.969475	-41.895
WETFM	0.344	-1.00122	-0.302	0.843888	-41.894
VMYWS	-1.036	-0.00384715	-0.534	0.518851	-41.878
SYRYV	2.912	0.995271	0.012	0.375012	-41.873
WVIQT	-0.636	-0.00299673	-0.28	0.223165	-41.87
LFKWH	-0.004	1.08788	-0.134	0.812305	-41.869
YWDHA	1.876	-0.91246	0.198	0.617484	-41.869
YHFAR	2.986	1.08703	-0.044	0.683848	-41.856
RNLFL	1.748	0.996972	-0.434	0.805115	-41.852
YLHYY	0.032	0.0853611	-0.158	0.489386	-41.852
VNSVL	-0.592	-0.00299673	-0.554	0.100808	-41.838
FTYWF	-1.116	-0.00384715	-0.604	0.983475	-41.835
FGCCC	-1.552	-0.137047	-0.202	0.978722	-41.826
KWWFF	-1.014	0.996972	-0.414	0.996638	-41.825
LIWLG	-3.606	-0.00299673	-0.858	0.830943	-41.818
LCFWR	0.682	0.952288	-0.318	0.977446	-41.816
IWIVF	-3.838	-0.00299673	-1.112	0.868043	-41.814
VYWIV	-3.038	-0.00384715	-0.844	0.426924	-41.812
TFMAL	-1.898	-0.00299673	-1.008	0.741449	-41.799
HAIWN	0.448	0.0879124	-0.118	0.570773	-41.792
MHIAK	0.226	1.08788	-0.278	0.22942	-41.782
MTQTM	1.196	-0.00299673	-0.238	0.20529	-41.782
HMMPI	-0.992	0.0879124	-0.73	0.809832	-41.78
DYWIY	0.35	-1.00422	-0.126	0.819985	-41.779
MFIPT	-1.536	-0.00299673	-0.914	0.793423	-41.775
GHMWV	-1	0.0879124	-0.342	0.817483	-41.763
MLMPA	-2.286	-0.00299673	-1.182	0.764778	-41.763
VIWPF	-2.854	-0.00299673	-0.976	0.96044	-41.75
WNQPY	1.998	-0.00384715	0.176	0.797927	-41.74
CWLVL	-3.498	-0.0476802	-0.82	0.837434	-41.734
WMMVI	-3.198	-0.00299673	-1.122	0.862863	-41.73
NWWHM	0.858	0.0879124	0.032	0.975196	-41.729
ANMFW	-0.566	-0.00299673	-0.662	0.975407	-41.725
NWERF	4.612	-0.00125323	0.346	0.857987	-41.722
LYKWN	1.016	0.996121	0.052	0.582378	-41.716
LRCNL	2.088	0.952288	-0.11	0.563522	-41.71
LILEM	-2.06	-1.00122	-0.852	0.212838	-41.704
HDWCN	3.282	-0.956293	0.628	0.815521	-41.698
GWFFA	-2.208	-0.00299673	-0.828	0.989886	-41.693
AEDIY	1.788	-2.00159	-0.004	0.147106	-41.686
YVQMI	-1.126	-0.00384715	-0.62	0.307417	-41.685
VWIFR	0.13	0.996972	-0.586	0.894348	-41.68
FFLEC	-1.07	-1.04591	-0.582	0.842121	-41.679
VICWE	-1.152	-1.04591	-0.268	0.457898	-41.678
WVTWW	-1.692	-0.00299673	-0.306	0.957621	-41.675
WNSAL	0.196	-0.00299673	-0.288	0.686809	-41.664
SFNYI	0.456	-0.00384715	-0.36	0.683259	-41.65
CWRMK	2.902	1.95226	0.218	0.920347	-41.649
WCMTR	2.306	0.952288	0.028	0.915006	-41.646
QLFTV	-0.766	-0.00299673	-0.554	0.285038	-41.644
HLWFT	-0.6	0.0879124	-0.324	0.889287	-41.64
DVWGK	1.392	-0.00254995	0.204	0.475497	-41.638
AWEFQ	1.046	-1.00122	-0.062	0.657846	-41.636
RCFMW	1.196	0.952288	-0.322	0.989214	-41.632
LVIAF	-3.734	-0.00299673	-1.298	0.461147	-41.631
DLNWN	2.95	-1.00252	0.246	0.565238	-41.625
RAMTA	2.304	0.996972	-0.378	0.197465	-41.62
ERMQY	5.012	-0.00210365	0.416	0.223364	-41.62
FTWTL	-1.018	-0.00299673	-0.498	0.835509	-41.616
AWWFW	-2.356	-0.00299673	-0.608	0.997291	-41.614
GWLIR	0.362	0.996972	-0.316	0.838977	-41.614
TKMVF	-0.25	0.996972	-0.53	0.39222	-41.604
VKVYT	0.036	0.996121	-0.242	0.0479933	-41.604
KTWVV	-0.458	0.996972	-0.242	0.133657	-41.601
FMREC	3.024	-0.0459367	-0.03	0.743898	-41.591
MWLMG	-2.578	-0.00299673	-0.882	0.956402	-41.586
HAIMA	-1.246	0.0879124	-0.73	0.369991	-41.581
WQSAW	0.494	-0.00299673	0.016	0.861828	-41.581
VWFYP	-1.842	-0.00384715	-0.748	0.953024	-41.577
VHFEW	0.424	-0.910313	-0.098	0.540759	-41.569
ILHLL	-3.004	0.0879124	-0.874	0.435088	-41.565
DLLML	-1.678	-1.00252	-0.878	0.667369	-41.548
LLDVL	-2.016	-1.00252	-0.848	0.269932	-41.539
HLQWR	3.574	1.08788	0.394	0.681114	-41.535
VTMYT	-0.222	-0.00384715	-0.462	0.147492	-41.532
IEIFS	-0.522	-1.00122	-0.49	0.221764	-41.528
NCRYQ	5.192	0.951438	0.632	0.397581	-41.524
CIGQW	-0.786	-0.0476802	-0.05	0.848255	-41.524
MYPLD	0.318	-1.00337	-0.482	0.654864	-41.521
ECIII	-1.846	-1.04591	-0.506	0.261853	-41.513
WIRWV	0.26	0.996972	-0.328	0.892218	-41.503
VDRWW	2.988	-0.00254995	0.182	0.884572	-41.49
AYSWI	-1.104	-0.00384715	-0.466	0.702098	-41.487
IWWDV	-0.98	-1.00252	-0.344	0.835409	-41.476
CMEMM	-0.304	-1.04591	-0.566	0.823763	-41.465
QKLDA	2.616	-0.00254995	0.224	0.110929	-41.462
WMQHW	0.638	0.0879124	0.092	0.958169	-41.457
MQYTC	0.924	-0.0485307	-0.016	0.463059	-41.451
KRYYA	3.788	1.99524	0.23	0.265558	-41.431
CPIFL	-2.82	-0.0476802	-0.936	0.957788	-41.414
VRYPV	1.396	0.996121	-0.41	0.214078	-41.413
FWWQG	-0.608	-0.00299673	-0.146	0.988301	-41.404
CVDHF	1.016	-0.956293	-0.042	0.665406	-41.402
QWNSY	2.678	-0.00384715	0.38	0.517284	-41.397
MLIMI	-3.892	-0.00299673	-1.376	0.650213	-41.395
KWQLV	-0.04	0.996972	-0.106	0.41318	-41.393
VYSLY	-1.056	-0.00469756	-0.53	0.24143	-41.388
TDWPN	3.12	-1.00252	0.296	0.590947	-41.384
CDLDA	1.886	-2.04672	0.036	0.32363	-41.38
YRQWQ	4.762	0.996121	0.626	0.536165	-41.38
WYFPI	-2.018	-0.00384715	-0.758	0.975903	-41.378
MCLSA	-1.392	-0.0476802	-0.664	0.439096	-41.367
MVVKG	-1.164	0.996972	-0.544	0.118822	-41.366
FFIFY	-2.744	-0.00384715	-1.182	0.988837	-41.353
FKTFK	1.542	1.99694	-0.04	0.596225	-41.351
FSLKC	-0.046	0.952288	-0.222	0.701099	-41.35
FIFIQ	-2.052	-0.00299673	-0.898	0.811418	-41.347
LRLIA	-0.33	0.996972	-0.768	0.234823	-41.346
VEIQM	0.208	-1.00122	-0.328	0.0979658	-41.342
FKCLC	-0.982	0.907605	-0.268	0.876823	-41.338
MVWYF	-2.312	-0.00384715	-0.904	0.962963	-41.338
YILAF	-2.898	-0.00384715	-1.08	0.743495	-41.334
WYWKV	-0.602	0.996121	-0.116	0.837614	-41.334
FSWCA	-1	-0.0476802	-0.43	0.96614	-41.331
MMKMG	-0.488	0.996972	-0.604	0.714605	-41.33
ATDWY	1.458	-1.00337	0.024	0.527098	-41.322
LYYDV	0.008	-1.00422	-0.36	0.221785	-41.307
ALDIM	-1.056	-1.00252	-0.788	0.467612	-41.304
IDMEY	1.68	-2.00159	-0.082	0.24269	-41.302
CPVRI	0.936	0.952288	-0.354	0.529288	-41.297
TFWDL	0.212	-1.00252	-0.308	0.881896	-41.289
VHHVL	-0.736	0.178821	-0.328	0.135451	-41.281
AVYAF	-2.1	-0.00384715	-0.996	0.60352	-41.28
INELW	0.256	-1.00122	-0.166	0.433196	-41.279
YWQGT	0.996	-0.00384715	0.204	0.639512	-41.275
TDCFY	1.434	-1.04805	0.002	0.759628	-41.273
TAYIV	-1.612	-0.00384715	-0.704	0.109076	-41.265
CGNWM	-0.052	-0.0476802	-0.13	0.962216	-41.262
LDWMI	-1.16	-1.00252	-0.618	0.873255	-41.251
MLQGH	0.398	0.0879124	-0.114	0.361257	-41.25
GADLD	1.954	-2.00204	0.008	0.255572	-41.239
PWFWP	-1.528	-0.00299673	-0.622	0.996293	-41.235
DWHII	0.242	-0.911609	-0.088	0.639486	-41.23
FMQLH	-0.01	0.0879124	-0.41	0.758728	-41.226
WIGPC	-1.894	-0.0476802	-0.396	0.960671	-41.225
YEKLQ	2.624	-0.00210365	0.404	0.0796734	-41.204
LGWIC	-2.878	-0.0476802	-0.548	0.914071	-41.198
FGNRF	2.932	0.996972	-0.166	0.964717	-41.196
CTRIQ	3.366	0.952288	0.302	0.172815	-41.196
FMMGA	-2.086	-0.00299673	-1.066	0.907892	-41.18
FSLMH	-0.438	0.0879124	-0.552	0.805129	-41.174
WDGLV	-0.702	-1.00252	-0.322	0.669174	-41.168
QWPWW	-0.29	-0.00299673	-0.018	0.993294	-41.161
AMIEN	0.874	-1.00122	-0.34	0.152677	-41.161
TDLFC	0.422	-1.0472	-0.242	0.671229	-41.158
CWRAP	1.9	0.952288	-0.078	0.928969	-41.158
SWYRY	3.254	0.995271	0.23	0.839829	-41.157
IMCYS	-1.002	-0.0485307	-0.478	0.484703	-41.154
SHAIH	1.198	0.178821	0.066	0.230532	-41.146
IMTIS	-1.244	-0.00299673	-0.68	0.138156	-41.145
VFLME	-1.496	-1.00122	-0.856	0.380865	-41.138
HMMNH	2.252	0.178821	0.05	0.506981	-41.132
FSMCF	-1.238	-0.0476802	-0.766	0.991839	-41.125
KQDNL	4.306	-0.00254995	0.588	0.160838	-41.121
YALEV	-0.764	-1.00207	-0.52	0.0821517	-41.118
YVAMQ	-0.504	-0.00384715	-0.562	0.187322	-41.116
NLYCI	-0.868	-0.0485307	-0.392	0.585851	-41.116
LWFGM	-2.704	-0.00299673	-0.892	0.9836	-41.11
WNMWW	-0.54	-0.00299673	-0.234	0.99374	-41.106
CRYDI	3.516	-0.0480839	0.238	0.466023	-41.106
WHMMI	-1.458	0.0879124	-0.638	0.946149	-41.104
LANVI	-1.81	-0.00299673	-0.846	0.107022	-41.101
YDRWV	3.482	-0.00340037	0.182	0.621403	-41.1
FQIAH	0.098	0.0879124	-0.316	0.474593	-41.094
IYGQY	-0.008	-0.00469756	-0.116	0.362505	-41.087
QRLRM	5.622	1.99694	0.178	0.578468	-41.081
WEGPL	-0.276	-1.00122	-0.186	0.84463	-41.079
WYGIM	-2.08	-0.00384715	-0.618	0.946543	-41.077
WQHYV	0.794	0.0870619	0.122	0.557625	-41.062
NLRYI	2.372	0.996121	-0.16	0.353438	-41.062
VKWWW	-1.096	0.996972	-0.116	0.960703	-41.053
EIWQM	0.55	-1.00122	-0.11	0.571329	-41.049
WPKIF	-0.936	0.996972	-0.476	0.952704	-41.034
RTLLQ	2.638	0.996972	-0.024	0.13428	-41.026
EYCQL	1.258	-1.04676	0.188	0.380399	-41.025
MTRIA	1.682	0.996972	-0.436	0.180801	-41.018
MAMFW	-2.364	-0.00299673	-1.104	0.988244	-41.014
GSLTL	-0.962	-0.00299673	-0.426	0.32162	-41.013
LMVWQ	-1.62	-0.00299673	-0.636	0.461293	-41.012
FAWHE	0.87	-0.910313	-0.05	0.702244	-41.009
MDWLK	0.934	-0.00254995	-0.108	0.790322	-41.007
ALWAR	0.81	0.996972	-0.466	0.751769	-41.006
SSWCW	0.172	-0.0476802	0.11	0.973138	-41.003
EYNHG	3.462	-0.911163	0.61	0.144565	-41.003
LVRQM	1.83	0.996972	-0.338	0.224932	-41.001
SIYQY	0.86	-0.00469756	-0.042	0.350761	-41
VELPL	-1.414	-1.00122	-0.686	0.192884	-40.999
TIAVI	-2.624	-0.00299673	-0.932	0.0739614	-40.996
FTIHP	-0.134	0.0879124	-0.4	0.529092	-40.989
LMVIL	-4.23	-0.00299673	-1.362	0.344758	-40.979
LGTVF	-2.062	-0.00299673	-0.77	0.456976	-40.979
LQWVC	-1.406	-0.0476802	-0.322	0.689688	-40.977
FKIMQ	0.168	0.996972	-0.378	0.531897	-40.975
LFHLK	-0.522	1.08788	-0.378	0.538955	-40.971
MWFLQ	-1.408	-0.00299673	-0.676	0.951069	-40.971
PNDFF	1.88	-1.00252	-0.312	0.9672	-40.962
YYQCG	0.72	-0.0493811	0.178	0.644683	-40.955
FPMWC	-1.788	-0.0476802	-0.712	0.99556	-40.953
CEPNW	1.968	-1.04591	0.28	0.763907	-40.952
RVIDN	4.264	-0.00254995	0.148	0.0877767	-40.952
PHLHV	0.072	0.178821	-0.202	0.247276	-40.95
WHWEG	1.174	-0.910313	0.416	0.832056	-40.95
PWFEK	1.41	-0.00125323	0.044	0.772953	-40.949
IEWPM	-0.558	-1.00122	-0.456	0.797177	-40.949
PGQWW	-0.012	-0.00299673	0.02	0.977041	-40.948
KLLII	-2.826	0.996972	-0.842	0.200171	-40.947
WNFRQ	4.358	0.996972	0.308	0.858173	-40.946
WFERS	3.964	-0.00125323	0.264	0.592137	-40.94
GCWMY	-1.352	-0.0485307	-0.324	0.978905	-40.934
VHRWE	4.004	0.0896559	0.458	0.254236	-40.934
WKWRI	2.178	1.99694	0.172	0.90956	-40.929
FAHFE	0.74	-0.910313	-0.308	0.668402	-40.929
YNTMK	2.51	0.996121	0.14	0.255122	-40.929
FQYWM	-0.396	-0.00384715	-0.432	0.978613	-40.928
QDADC	3.978	-2.04672	0.534	0.322568	-40.924
WICHI	-1.758	0.0432288	-0.304	0.840704	-40.901
RIYFG	1.244	0.996121	-0.33	0.763692	-40.899
TNIHD	3.534	-0.911609	0.426	0.0782599	-40.899
AFGVS	-1.274	-0.00299673	-0.676	0.320804	-40.884
VIIWT	-2.728	-0.00299673	-0.762	0.377192	-40.883
HICTA	-0.156	0.0432288	-0.154	0.242539	-40.881
WHNWS	2.008	0.0879124	0.392	0.755312	-40.88
MPLDR	3.274	-0.00254995	-0.184	0.59048	-40.878
VYWWW	-2.178	-0.00384715	-0.398	0.983707	-40.872
YHVYR	3.164	1.08618	0.166	0.286008	-40.862
KMFKV	0.346	1.99694	-0.34	0.365395	-40.857
LHAYK	0.724	1.08703	-0.046	0.203013	-40.855
REAFC	3.132	-0.0459367	0.048	0.483329	-40.854
WRRYW	5.064	1.99609	0.416	0.956934	-40.849
WELFP	-0.684	-1.00122	-0.482	0.912771	-40.849
GFGMD	0.302	-1.00252	-0.328	0.869617	-40.845
GFYKF	-0.242	0.996121	-0.376	0.956436	-40.843
EMCVL	-1.156	-1.04591	-0.532	0.407108	-40.842
TAVYK	0.482	0.996121	-0.194	0.0681939	-40.84
MKVDI	0.592	-0.00254995	-0.31	0.116933	-40.838
KRFVI	1.706	1.99694	-0.304	0.330575	-40.828
LLFLR	-0.564	0.996972	-0.872	0.78053	-40.807
EFGWF	-0.484	-1.00122	-0.366	0.984921	-40.791
FELIG	-1.39	-1.00122	-0.58	0.431576	-40.79
HWYTC	0.752	0.0423784	0.244	0.793714	-40.79
RQTQM	5.244	0.996972	0.47	0.175438	-40.788
EEVGL	0.744	-1.99945	-0.02	0.0700626	-40.784
VIKVS	-0.81	0.996972	-0.45	0.0400335	-40.783
VAAMQ	-0.894	-0.00299673	-0.732	0.151698	-40.777
YQVGQ	1.248	-0.00384715	0.148	0.118197	-40.769
QNWFI	0.39	-0.00299673	-0.218	0.919697	-40.759
FTRID	3.662	-0.00254995	0.006	0.300332	-40.754
HLNYH	2.236	0.177971	0.302	0.237292	-40.754
YNEWE	3.614	-2.0003	0.598	0.228432	-40.745
VDGMT	0.792	-1.00252	-0.234	0.297832	-40.744
QVIQQ	1.532	-0.00299673	0.136	0.0587115	-40.734
CCLAY	-1.83	-0.0932142	-0.462	0.706062	-40.725
NCIII	-1.88	-0.0476802	-0.604	0.433834	-40.724
WFYIK	-0.908	0.996121	-0.384	0.916603	-40.722
QRYYW	3.682	0.995271	0.372	0.794807	-40.721
QFRFT	3.414	0.996972	-0.052	0.884477	-40.717
LQHFH	1.392	0.178821	0.104	0.527999	-40.71
SWFMT	-0.338	-0.00299673	-0.482	0.956872	-40.71
QSGLY	0.644	-0.00384715	-0.02	0.450605	-40.703
WPHLA	-0.88	0.0879124	-0.42	0.829428	-40.701
LVVLV	-4.392	-0.00299673	-1.322	0.0647884	-40.692
SNKYY	3.174	0.995271	0.408	0.312859	-40.692
WTLPN	0.392	-0.00299673	-0.23	0.589548	-40.687
WVAEL	-1.258	-1.00122	-0.52	0.301519	-40.687
FTKSY	1.736	0.996121	0.048	0.246519	-40.686
SMMYL	-1.216	-0.00384715	-0.808	0.856433	-40.684
YMYLD	0.346	-1.00422	-0.39	0.568866	-40.681
AGCNL	-0.462	-0.0476802	-0.296	0.737454	-40.678
WMIHH	-0.056	0.178821	-0.124	0.752813	-40.667
IHIYW	-1.474	0.0870619	-0.37	0.731725	-40.665
IEFMI	-1.672	-1.00122	-0.85	0.521651	-40.662
IQCLG	-1.304	-0.0476802	-0.294	0.568424	-40.662
RQPIW	2.642	0.996972	0.052	0.799081	-40.661
MFFGK	-0.74	0.996972	-0.624	0.928175	-40.66
AWGYW	-1.454	-0.00384715	-0.312	0.977719	-40.659
HHLQD	3.732	-0.8207	0.644	0.13016	-40.649
FELIP	-1.202	-1.00122	-0.71	0.502519	-40.643
KQEWV	2.306	-0.00125323	0.43	0.169531	-40.642
MIWHN	0.34	0.0879124	-0.196	0.701099	-40.641
ENYMF	1.652	-1.00207	-0.2	0.752388	-40.639
PVILC	-3.032	-0.0476802	-0.896	0.481531	-40.631
STQFP	1.706	-0.00299673	-0.072	0.558921	-40.631
QMQVF	0.342	-0.00299673	-0.396	0.636272	-40.622
SLEFH	1.394	-0.910313	-0.012	0.40682	-40.614
ISMDW	0.504	-1.00252	-0.262	0.792055	-40.61
WYVWG	-1.9	-0.00384715	-0.36	0.939919	-40.609
GHYVQ	1.072	0.0870619	0.16	0.152896	-40.608
KLDDS	4.294	-1.00207	0.534	0.0828164	-40.602
NPRYI	3.356	0.996121	-0.008	0.55976	-40.601
FTWFE	0.218	-1.00122	-0.312	0.8816	-40.592
RFHII	1.352	1.08788	-0.33	0.549821	-40.591
MFLEQ	0.42	-1.00122	-0.384	0.379286	-40.584
IPFQM	-0.942	-0.00299673	-0.752	0.857043	-40.58
WKHIW	0.126	1.08788	0.14	0.870453	-40.576
VYIMW	-2.7	-0.00384715	-0.874	0.826263	-40.567
FQFPE	1.278	-1.00122	-0.242	0.817665	-40.556
GFALW	-2.596	-0.00299673	-0.814	0.966263	-40.556
VLVPS	-1.92	-0.00299673	-0.84	0.0946242	-40.555
LMINP	-1.11	-0.00299673	-0.798	0.464569	-40.555
YHHAI	0.546	0.177971	-0.046	0.252294	-40.555
HMVLV	-2.138	0.0879124	-0.842	0.201015	-40.554
VQYPV	-0.48	-0.00384715	-0.454	0.187701	-40.539
CAIWH	-1.136	0.0432288	-0.246	0.805942	-40.534
QGWWN	1.316	-0.00299673	0.306	0.952752	-40.529
RCIDF	2.892	-0.0472335	-0.02	0.826311	-40.527
AHTPF	0.488	0.0879124	-0.342	0.744294	-40.522
MITWN	-0.078	-0.00299673	-0.37	0.558035	-40.517
CAIYA	-1.936	-0.0485307	-0.682	0.410748	-40.509
FTMTD	1.706	-1.00252	-0.22	0.345329	-40.504
MGWFH	-0.788	0.0879124	-0.382	0.982575	-40.502
AWHRS	3.768	1.08788	0.326	0.479418	-40.499
HAVFP	-0.834	0.0879124	-0.652	0.566311	-40.498
FDWWN	1.544	-1.00252	0.038	0.984691	-40.493
LDGFW	-0.49	-1.00252	-0.362	0.968553	-40.492
ICWLQ	-1.582	-0.0476802	-0.332	0.787347	-40.479
FVNLT	-0.546	-0.00299673	-0.614	0.299844	-40.477
FCDLR	2.892	-0.0472335	-0.036	0.878386	-40.471
ITMMF	-2.006	-0.00299673	-1.07	0.885219	-40.47
HINNR	5.588	1.08788	0.544	0.171115	-40.467
YFMAQ	-0.292	-0.00384715	-0.602	0.705317	-40.461
FCNHY	1.436	0.0423784	0.088	0.807109	-40.455
FIIEW	-1.668	-1.00122	-0.602	0.723958	-40.455
CCVKL	-1.194	0.907605	-0.228	0.498693	-40.446
YEYYF	0.85	-1.00377	-0.146	0.699479	-40.443
WLFYD	-0.274	-1.00337	-0.4	0.918576	-40.442
TWCFK	0.306	0.952288	0.002	0.878005	-40.44
IAFYA	-2.276	-0.00384715	-1.006	0.580096	-40.439
MPHYF	-0.106	0.0870619	-0.512	0.942543	-40.439
TSDAM	2.106	-1.00252	-0.112	0.21785	-40.437
IMWWC	-2.642	-0.0476802	-0.59	0.989312	-40.437
RRHEE	9.624	0.0913994	1.266	0.0540138	-40.433
TPMVM	-1.234	-0.00299673	-0.894	0.525473	-40.432
LFEAM	-1.05	-1.00122	-0.808	0.566132	-40.422
HVYQH	2.192	0.177971	0.388	0.118519	-40.416
LFSEN	1.79	-1.00122	-0.084	0.225356	-40.414
LIYAC	-2.558	-0.0485307	-0.756	0.504809	-40.397
RWFKY	3.06	1.99609	0.142	0.87934	-40.395
QWLHL	-0.394	0.0879124	-0.148	0.796259	-40.386
MWRAA	1.324	0.996972	-0.47	0.743981	-40.385
LCFSW	-1.622	-0.0476802	-0.504	0.943605	-40.38
IVAYV	-2.934	-0.00384715	-1.014	0.0898363	-40.378
RCCLM	1.018	0.907605	-0.242	0.896574	-40.376
GWDKC	1.944	-0.0472335	0.488	0.82199	-40.365
MYIHE	0.868	-0.911163	-0.098	0.200875	-40.359
PITWM	-1.406	-0.00299673	-0.656	0.859532	-40.354
IFCRG	0.96	0.952288	-0.264	0.877944	-40.354
CMCEI	-0.604	-1.09059	-0.232	0.560317	-40.351
CWVAL	-2.876	-0.0476802	-0.746	0.806232	-40.349
DTCYL	1.046	-1.04805	0.016	0.54099	-40.334
DLRFP	3.148	-0.00254995	-0.194	0.873542	-40.333
HFRDC	4.808	0.0436756	0.474	0.770266	-40.333
YVRCV	1.14	0.951438	-0.252	0.249193	-40.331
LSWWP	-1.236	-0.00299673	-0.404	0.972295	-40.331
WVKRS	3.5	1.99694	0.294	0.214908	-40.33
FMHLP	-1.118	0.0879124	-0.756	0.923436	-40.33
PNKQW	3.08	0.996972	0.458	0.500913	-40.328
GSLQY	0.644	-0.00384715	-0.02	0.295499	-40.324
SVMWV	-1.872	-0.00299673	-0.752	0.621719	-40.32
SWWQK	1.966	0.996972	0.468	0.877643	-40.315
FTFQL	-0.554	-0.00299673	-0.594	0.778409	-40.315
HYVEH	2.446	-0.820254	0.426	0.0779347	-40.307
QYHYV	1.288	0.0862115	0.122	0.260504	-40.307
LYQIP	-0.832	-0.00384715	-0.49	0.42498	-40.304
NYKFR	4.854	1.99609	0.336	0.629586	-40.302
TVPIW	-1.744	-0.00299673	-0.626	0.508474	-40.297
LVEYK	0.708	-0.00210365	-0.068	0.0610861	-40.295
MWWMN	-0.544	-0.00299673	-0.482	0.984238	-40.294
IIAPD	-0.586	-1.00252	-0.616	0.251014	-40.288
YWPYF	-1.006	-0.00469756	-0.53	0.98612	-40.281
KLNRE	5.8	0.998715	0.642	0.0695234	-40.275
VVVSW	-2.21	-0.00299673	-0.722	0.123002	-40.275
MWDGV	-0.188	-1.00252	-0.326	0.680095	-40.274
TQYRC	4.378	0.951438	0.53	0.368405	-40.271
LEYWY	-0.032	-1.00292	-0.132	0.59198	-40.264
MLTWH	-0.474	0.0879124	-0.314	0.644244	-40.26
EFITW	-0.17	-1.00122	-0.282	0.645076	-40.238
DMNYH	3.562	-0.91246	0.314	0.377314	-40.232
MGCYC	-1.142	-0.0932142	-0.258	0.930455	-40.232
VFIGD	-0.832	-1.00252	-0.564	0.404492	-40.229
QRPMK	4.732	1.99694	0.314	0.56764	-40.226
IFTWS	-0.852	-0.00299673	-0.462	0.604463	-40.225
QFILH	-0.524	0.0879124	-0.39	0.647374	-40.21
TLEGT	1.218	-1.00122	0.09	0.0571245	-40.206
DNLWQ	2.73	-1.00252	0.306	0.499089	-40.204
QFLKY	0.666	0.996121	-0.146	0.527061	-40.189
YNNLS	2.38	-0.00384715	0.076	0.144355	-40.187
HHEDM	4.5	-1.81893	0.678	0.218162	-40.181
MVQDM	1.104	-1.00252	-0.358	0.289509	-40.178
LRELK	3.488	0.998715	0.204	0.116024	-40.174
LDHIN	2.036	-0.911609	0.09	0.175574	-40.171
FRRQN	7.808	1.99694	0.606	0.446941	-40.17
YQPPT	1.65	-0.00384715	-0.018	0.548214	-40.169
QASWE	2.322	-1.00122	0.308	0.283799	-40.158
MLDLI	-1.678	-1.00252	-0.862	0.413208	-40.158
CRFNL	2.476	0.952288	-0.124	0.882905	-40.153
TITQM	0.682	-0.00299673	-0.218	0.125577	-40.148
SAQWV	0.152	-0.00299673	-0.202	0.48493	-40.147
YMAQE	1.666	-1.00207	-0.052	0.130843	-40.146
DVYLF	-0.616	-1.00337	-0.618	0.712247	-40.142
GGDLY	0.412	-1.00337	-0.066	0.610812	-40.137
DIMFH	0.626	-0.911609	-0.366	0.818716	-40.13
HWLWA	-1.346	0.0879124	-0.328	0.916347	-40.127
KLWPL	-1.324	0.996972	-0.478	0.887385	-40.125
TQLMI	-0.816	-0.00299673	-0.554	0.242905	-40.124
CQVCH	0.72	-0.00145466	0.254	0.419709	-40.116
DSMRH	5.87	0.0883591	0.53	0.477103	-40.115
AIWIG	-2.984	-0.00299673	-0.768	0.759374	-40.114
KILWY	-1.296	0.996121	-0.37	0.658247	-40.113
CIWHK	0.336	1.0432	0.206	0.729958	-40.112
DSLWW	0.508	-1.00252	-0.03	0.94175	-40.103
MVKIT	-0.638	0.996972	-0.5	0.0909271	-40.101
VMHTY	0.196	0.0870619	-0.288	0.180831	-40.099
IYRPP	2.028	0.996121	-0.294	0.70206	-40.097
FMCSM	-1.112	-0.0476802	-0.756	0.946537	-40.09
FACCC	-1.726	-0.137047	-0.41	0.969175	-40.089
LQCQF	0.38	-0.0476802	-0.108	0.757626	-40.088
QHFWP	0.978	0.0879124	-0.01	0.963162	-40.088
HHESM	3.436	-0.819403	0.508	0.160776	-40.079
WLELR	1.912	-0.00125323	-0.078	0.511238	-40.074
LELQS	1.182	-1.00122	-0.01	0.0624847	-40.074
EIWRE	4.258	-0.999478	0.474	0.274703	-40.071
AWEGF	-0.25	-1.00122	-0.278	0.907468	-40.065
DCQRA	5.218	-0.0472335	0.55	0.373614	-40.061
FVIVY	-3.168	-0.00384715	-1.102	0.322656	-40.054
PCMFL	-2.306	-0.0476802	-0.956	0.987901	-40.051
WQDHF	2.722	-0.911609	0.364	0.908378	-40.05
RQTCY	4.378	0.951438	0.53	0.319654	-40.049
CPHYL	-0.28	0.0423784	-0.184	0.83361	-40.048
FPLRY	1.432	0.996121	-0.476	0.912189	-40.047
WGKTF	0.374	0.996972	-0.026	0.882814	-40.037
GSKIY	0.646	0.996121	0.024	0.260642	-40.03
QMWSR	3.836	0.996972	0.236	0.749062	-40.029
MWEVG	-0.57	-1.00122	-0.316	0.426168	-40.026
KKIYF	0.668	1.99609	-0.102	0.519537	-40.017
WKYVS	0.544	0.996121	-0.004	0.231191	-40.015
PWWHG	-0.188	0.0879124	0.032	0.978493	-40.015
FTVIL	-2.858	-0.00299673	-1.036	0.340096	-40.01
LEHMQ	1.948	-0.910313	0.14	0.14204	-40.007
HNWDL	2.554	-0.911609	0.318	0.749723	-40.006
IMQMK	0.294	0.996972	-0.368	0.439662	-40.005
PMYVF	-1.846	-0.00384715	-0.996	0.886759	-39.997
MWFKT	0.092	0.996972	-0.312	0.864565	-39.988
AIDPQ	1.506	-1.00252	-0.134	0.264971	-39.974
LFMGK	-1.128	0.996972	-0.61	0.762497	-39.97
IFPTC	-1.322	-0.0476802	-0.6	0.796606	-39.969
WILDA	-1.052	-1.00252	-0.54	0.526141	-39.955
TGVQM	0.156	-0.00299673	-0.262	0.131579	-39.952
EMEEL	2.632	-2.99767	0.204	0.0779805	-39.951
WMEVK	0.728	-0.00125323	-0.072	0.299437	-39.944
INRTP	3.842	0.996972	0.084	0.231835	-39.942
GCLMW	-2.364	-0.0476802	-0.568	0.978696	-39.942
VAMIL	-3.608	-0.00299673	-1.288	0.435765	-39.941
DFYHT	2.622	-0.91246	0.202	0.530965	-39.939
PQYLA	-0.21	-0.00384715	-0.432	0.424407	-39.938
FPRWD	3.666	-0.00254995	0.05	0.965158	-39.931
IQYMY	-0.29	-0.00469756	-0.402	0.584398	-39.928
MSMVW	-1.534	-0.00299673	-0.782	0.833067	-39.927
WLNDG	1.434	-1.00252	0.09	0.634653	-39.925
TLAWT	-0.784	-0.00299673	-0.41	0.302754	-39.924
YPTHW	1.008	0.0870619	0.086	0.761952	-39.922
CWWWD	0.09	-1.0472	0.168	0.993402	-39.922
FWQMT	0.09	-0.00299673	-0.34	0.933089	-39.913
WNVFC	-0.798	-0.0476802	-0.396	0.934141	-39.91
YAFCR	1.798	0.951438	-0.244	0.889532	-39.907
VDLDD	3.44	-3.00156	0.204	0.0940523	-39.897
TIEWF	-0.17	-1.00122	-0.282	0.6543	-39.89
YDYAH	2.37	-0.91331	0.198	0.332372	-39.888
YFMIF	-2.618	-0.00384715	-1.172	0.982807	-39.887
TMTQN	2.994	-0.00299673	0.204	0.0765785	-39.887
CCYAW	-1.312	-0.0932142	-0.218	0.959178	-39.887
ITCQS	1.062	-0.0476802	0.116	0.114336	-39.884
RLPLT	1.53	0.996972	-0.37	0.395107	-39.881
TRIGL	1.342	0.996972	-0.224	0.264566	-39.873
TAMIM	-1.772	-0.00299673	-0.982	0.468215	-39.871
RERKD	10.184	0.999162	1.272	0.0644118	-39.87
NWFCD	1.754	-1.0472	0.104	0.94777	-39.86
YIYPM	-1.398	-0.00469756	-0.748	0.813264	-39.86
RTHSL	4.126	1.08788	0.344	0.145776	-39.859
WYLMK	-0.782	0.996121	-0.39	0.86907	-39.859
DIMIW	-1.16	-1.00252	-0.602	0.853762	-39.855
NMCFW	-0.46	-0.0476802	-0.426	0.990219	-39.854
HMWYG	-0.164	0.0870619	-0.124	0.921296	-39.847
FMRMA	1.086	0.996972	-0.806	0.906042	-39.838
LMNTV	-0.42	-0.00299673	-0.604	0.117211	-39.836
FPFHN	1.068	0.0879124	-0.328	0.932901	-39.834
IMMST	-0.73	-0.00299673	-0.7	0.313202	-39.83
CWNAF	-0.352	-0.0476802	-0.348	0.972761	-39.825
RRMLD	6.258	0.997418	0.206	0.47647	-39.822
VLIGM	-3.434	-0.00299673	-1.08	0.400355	-39.818
VRYTV	1.91	0.996121	-0.226	0.0752788	-39.816
QQYLH	2.192	0.0870619	0.35	0.321195	-39.808
WDFKS	2.472	-0.00254995	0.238	0.640185	-39.798
WQWIQ	0.3	-0.00299673	0.1	0.853377	-39.793
HDYIF	1.124	-0.91246	-0.118	0.774421	-39.792
VIQVQ	-0.384	-0.00299673	-0.336	0.045868	-39.791
FQNAL	0.494	-0.00299673	-0.404	0.669511	-39.782
INMTC	0.132	-0.0476802	-0.304	0.442167	-39.779
KQVEC	2.516	-0.0459367	0.496	0.0728195	-39.764
WKYMM	-0.268	0.996121	-0.394	0.93446	-39.761
QAMFM	-0.79	-0.00299673	-0.85	0.940472	-39.76
HLDTY	2.234	-0.91246	0.216	0.187262	-39.759
HWAGV	-0.892	0.0879124	-0.264	0.504832	-39.756
KWSWS	1.538	0.996972	0.326	0.686173	-39.744
WWAHR	2.622	1.08788	0.214	0.933652	-39.744
MHWCM	-0.73	0.0432288	-0.344	0.977095	-39.741
WEMRQ	4.518	-0.00125323	0.416	0.521975	-39.737
HFMPI	-1.118	0.0879124	-0.74	0.914577	-39.736
HWVCY	-0.57	0.0423784	-0.066	0.776761	-39.719
MLSIM	-2.228	-0.00299673	-1.036	0.55557	-39.71
MVITH	-0.816	0.0879124	-0.516	0.116998	-39.71
CFDMQ	1.53	-1.0472	-0.084	0.83405	-39.703
SWLCM	-1.496	-0.0476802	-0.494	0.964806	-39.698
FYNHE	3.054	-0.911163	0.314	0.323671	-39.691
VGFQS	0.196	-0.00299673	-0.252	0.24099	-39.688
LWLES	-0.392	-1.00122	-0.264	0.240566	-39.674
IWTRM	1.578	0.996972	-0.266	0.793531	-39.673
ISIFW	-2.35	-0.00299673	-0.782	0.912869	-39.666
KIYIY	-0.802	0.995271	-0.354	0.303724	-39.665
WEGRF	3.096	-0.00125323	0.19	0.923543	-39.664
HHVTQ	2.678	0.178821	0.48	0.0578331	-39.657
IFFHE	0.118	-0.910313	-0.366	0.603629	-39.646
HIKCF	0.206	1.0432	-0.052	0.76306	-39.644
DWCDL	1.782	-2.04672	0.206	0.905652	-39.643
CWWRV	0.988	0.952288	-0.034	0.961615	-39.643
HDVFM	0.802	-0.911609	-0.356	0.686928	-39.633
MQHCI	0.33	0.0432288	-0.07	0.538363	-39.629
WTTWR	3.08	0.996972	0.302	0.781399	-39.627
CLCST	-0.302	-0.0923638	-0.088	0.431005	-39.623
HAMTH	1.546	0.178821	0.026	0.270697	-39.62
TLPRL	1.53	0.996972	-0.37	0.517385	-39.619
FTMGN	0.588	-0.00299673	-0.362	0.645091	-39.617
CHWKF	0.724	1.0432	0.176	0.960686	-39.616
HMMRY	3.004	1.08703	-0.112	0.769982	-39.616
EGMNY	2.06	-1.00207	0.096	0.335296	-39.61
LLHAQ	-0.29	0.0879124	-0.318	0.185537	-39.61
YGMDI	0.13	-1.00337	-0.336	0.603942	-39.609
MCRTQ	3.88	0.952288	0.282	0.340269	-39.609
KQIWM	0.298	0.996972	-0.12	0.766304	-39.604
IQIKY	0.278	0.996121	-0.1	0.169068	-39.604
PCSWM	-0.512	-0.0476802	-0.342	0.966437	-39.603
LWHVF	-1.922	0.0879124	-0.634	0.898583	-39.6
KWQVE	2.306	-0.00125323	0.43	0.125769	-39.592
CLRRH	5.66	2.04317	0.504	0.492329	-39.584
MMTHE	1.868	-0.910313	-0.026	0.185984	-39.581
CWWII	-3.156	-0.0476802	-0.57	0.971419	-39.58
FHHID	2.028	-0.8207	0.148	0.440568	-39.574
EEPHY	3.684	-1.90939	0.578	0.153662	-39.571
FWTIE	-0.17	-1.00122	-0.282	0.603777	-39.565
LLHFK	-0.522	1.08788	-0.378	0.529116	-39.561
NFWNK	2.704	0.996972	0.232	0.812873	-39.558
DQFMM	1.316	-1.00252	-0.398	0.923032	-39.552
ACSMK	0.702	0.952288	-0.138	0.542094	-39.55
FYYCH	0.136	0.041528	-0.106	0.91821	-39.55
PRGYT	3.338	0.996121	0.156	0.446092	-39.549
YFMST	0.156	-0.00384715	-0.482	0.61931	-39.548
QNVKL	1.754	0.996972	0.088	0.130915	-39.547
MRVNI	2.05	0.996972	-0.382	0.194538	-39.546
EMYTT	1.948	-1.00207	0.048	0.130555	-39.541
FKDGC	1.814	-0.0472335	0.23	0.739083	-39.54
MSWYY	-0.2	-0.00469756	-0.316	0.884641	-39.531
YDEWE	4.03	-2.99982	0.686	0.244148	-39.53
EVMMQ	0.722	-1.00122	-0.348	0.181091	-39.526
MERAY	3.542	-0.00210365	-0.008	0.235688	-39.517
SFQNQ	3.628	-0.00299673	0.376	0.323508	-39.515
IVKMD	0.592	-0.00254995	-0.31	0.120605	-39.513
NINWE	2.568	-1.00122	0.272	0.310991	-39.509
LFWIT	-2.516	-0.00299673	-0.818	0.869311	-39.499
IIPWF	-3.03	-0.00299673	-0.986	0.977353	-39.497
LLNAM	-1.472	-0.00299673	-0.892	0.406476	-39.49
WVGFF	-2.654	-0.00299673	-0.876	0.989739	-39.487
LMYGY	-1.586	-0.00469756	-0.634	0.665772	-39.484
NAWWY	0.062	-0.00384715	-0.156	0.943889	-39.482
LSVKT	0.512	0.996972	-0.156	0.0600172	-39.48
KMFCV	-1.02	0.952288	-0.556	0.707394	-39.478
ALDYA	0.064	-1.00337	-0.482	0.251633	-39.468
WFVIE	-1.492	-1.00122	-0.592	0.522046	-39.467
YYYYP	0.112	-0.00639839	-0.272	0.760959	-39.463
YCLPM	-1.682	-0.0485307	-0.698	0.909083	-39.461
NFPLA	-0.614	-0.00299673	-0.75	0.809577	-39.46
AICVR	0.574	0.952288	-0.432	0.355068	-39.453
FVTYA	-1.224	-0.00384715	-0.734	0.291128	-39.449
FSISW	-0.686	-0.00299673	-0.442	0.830068	-39.44
MKEEW	2.898	-0.999478	0.438	0.176031	-39.419
LKDIR	3.87	0.997418	0.21	0.159312	-39.41
KWAME	1.174	-0.00125323	-0.024	0.421097	-39.409
WATFT	-0.396	-0.00299673	-0.424	0.76361	-39.402
FRHWV	2.046	1.08788	-0.092	0.836244	-39.401
YAIMV	-2.596	-0.00384715	-1.044	0.372937	-39.401
FYNEL	1.138	-1.00207	-0.196	0.516721	-39.4
FPLSR	2.084	0.996972	-0.364	0.776896	-39.395
FHAGC	-0.47	0.0432288	-0.238	0.829184	-39.391
FFERF	2.558	-0.00125323	-0.364	0.97104	-39.389
DNPDL	3.832	-2.00204	0.242	0.505017	-39.388
GYMDQ	2.222	-1.00337	0.146	0.411273	-39.384
MDRWG	3.604	-0.00254995	0.19	0.878912	-39.376
WCGFH	-0.574	0.0432288	-0.068	0.984746	-39.374
LMWKR	2.174	1.99694	-0.092	0.794549	-39.364
VDCLV	-1.112	-1.0472	-0.512	0.231851	-39.361
MMVVM	-3.026	-0.00299673	-1.36	0.437166	-39.345
SQLHQ	2.844	0.0879124	0.462	0.165806	-39.345
DNVND	5.336	-2.00204	0.554	0.0651281	-39.34
FVMAD	-0.492	-1.00252	-0.792	0.481823	-39.34
HFYVL	-1.428	0.0870619	-0.634	0.699035	-39.334
WISLH	-0.822	0.0879124	-0.274	0.646812	-39.328
MDRME	5.15	-1.00077	0.196	0.397884	-39.328
QMNRF	4.354	0.996972	0.06	0.846348	-39.309
HCYMI	-0.75	0.0423784	-0.324	0.797862	-39.306
VMQGK	0.752	0.996972	-0.072	0.170875	-39.293
GRELW	2.708	-0.00125323	0.204	0.665377	-39.289
LPMQI	-1.33	-0.00299673	-0.738	0.543766	-39.288
TAMHN	1.942	0.0879124	-0.046	0.176276	-39.287
EMLIG	-1.264	-1.00122	-0.57	0.282046	-39.283
FVTMH	-0.428	0.0879124	-0.546	0.474493	-39.282
MVFHD	0.802	-0.911609	-0.356	0.406227	-39.279
CGALW	-2.256	-0.0476802	-0.49	0.939172	-39.279
RMKWM	2.688	1.99694	-0.096	0.860665	-39.277
ICTVM	-2.004	-0.0476802	-0.716	0.350693	-39.274
IYGMD	0.13	-1.00337	-0.336	0.553286	-39.274
MSIRQ	3.318	0.996972	0.008	0.266291	-39.272
MLEYP	-0.064	-1.00207	-0.472	0.364854	-39.261
VFVRM	0.302	0.996972	-0.824	0.539387	-39.26
SWHQM	1.784	0.0879124	0.204	0.79775	-39.259
MYVIL	-3.218	-0.00384715	-1.118	0.397462	-39.248
VYIVI	-3.556	-0.00384715	-1.072	0.110501	-39.244
DCMRR	6.986	0.952735	0.516	0.781317	-39.238
SFTYC	0.37	-0.0485307	-0.168	0.813627	-39.236
VGPST	0.198	-0.00299673	-0.248	0.175809	-39.228
FVYIQ	-1.252	-0.00384715	-0.63	0.334291	-39.227
MRKFR	6.012	2.99691	0.192	0.760698	-39.223
EVYIL	-1.386	-1.00207	-0.578	0.163599	-39.22
FKKKM	2.264	2.99691	0.16	0.457624	-39.218
SLFFA	-1.858	-0.00299673	-0.998	0.915693	-39.214
CIANI	-1.258	-0.0476802	-0.546	0.332559	-39.21
QWFHL	-0.006	0.0879124	-0.162	0.95501	-39.208
WPKWR	3.162	1.99694	0.308	0.96612	-39.203
WRQVE	4.18	-0.00125323	0.446	0.188546	-39.2
RFVQY	2.716	0.996121	-0.104	0.328851	-39.197
YDKIP	1.898	-0.00340037	0.064	0.307201	-39.197
LGMTH	-0.196	0.0879124	-0.276	0.380623	-39.195
SLRMT	2.724	0.996972	-0.17	0.471242	-39.192
HDLWD	2.97	-1.91113	0.406	0.55392	-39.186
WHGPA	-0.084	0.0879124	-0.138	0.857817	-39.185
NCTFY	1.018	-0.0485307	-0.086	0.775667	-39.18
IACIK	-1.476	0.952288	-0.458	0.326079	-39.177
FRACP	1.77	0.952288	-0.336	0.907904	-39.174
SGFFL	-1.684	-0.00299673	-0.79	0.9836	-39.162
NVTWA	0.206	-0.00299673	-0.282	0.248901	-39.157
EPWRN	5.208	-0.00125323	0.512	0.691166	-39.147
KQCIH	1.91	1.0432	0.46	0.269429	-39.145
VVWVM	-3.36	-0.00299673	-1.082	0.411963	-39.14
ECIEE	2.846	-3.04235	0.534	0.0627718	-39.137
WWDGM	0.154	-1.00252	-0.108	0.982244	-39.137
YVYNN	1.904	-0.00469756	-0.01	0.149288	-39.137
RVLYY	1.248	0.995271	-0.344	0.20715	-39.127
VLRTL	0.722	0.996972	-0.496	0.197911	-39.119
GALVH	-1.41	0.0879124	-0.508	0.191346	-39.117
FNWHY	1.226	0.0870619	0.022	0.939476	-39.117
LWFHA	-1.476	0.0879124	-0.586	0.854202	-39.112
RHYQL	4.068	1.08703	0.394	0.35671	-39.11
YRFSN	4.424	0.996121	0.166	0.461696	-39.106
MGWQF	-0.612	-0.00299673	-0.394	0.97454	-39.1
YGAWM	-1.458	-0.00384715	-0.56	0.936231	-39.1
NEYFW	1.656	-1.00207	0.048	0.856131	-39.098
LWWWR	0.602	0.996972	-0.126	0.991935	-39.093
CDRAI	3.126	-0.0472335	0.068	0.429221	-39.092
IYIYR	1.072	0.995271	-0.338	0.454032	-39.087
FRNFH	4.052	1.08788	0.062	0.875912	-39.085
IIWWR	0.084	0.996972	-0.338	0.948476	-39.081
FYWEK	1.438	-0.00210365	0.136	0.739164	-39.079
VWFTF	-1.952	-0.00299673	-0.822	0.95408	-39.077
RAFLH	1.974	1.08788	-0.288	0.60665	-39.076
EAMGY	0.37	-1.00207	-0.268	0.38303	-39.067
CCHVW	-0.854	-0.00145466	-1.11022e-17	0.863766	-39.066
YIKCM	-0.572	0.951438	-0.308	0.675252	-39.066
HRMVL	1.654	1.08788	-0.326	0.452076	-39.063
RIRDF	6.132	0.997418	0.212	0.653137	-39.062
KAQVL	0.064	0.996972	-0.276	0.143003	-39.04
CWFFA	-2.276	-0.0476802	-0.8	0.991939	-39.038
RYRYH	6.956	2.08615	0.682	0.395035	-39.036
WKTMS	1.368	0.996972	0.058	0.361487	-39.029
FWHPY	-0.102	0.0870619	-0.264	0.977623	-39.02
KHYMR	4.584	2.087	0.418	0.503598	-39.019
LNEMW	0.77	-1.00122	-0.186	0.63784	-39.018
QIICM	-1.586	-0.0476802	-0.564	0.732253	-39.012
CKFEV	0.812	-0.0459367	-0.016	0.263093	-39.012
EALCV	-1.048	-1.04591	-0.454	0.164717	-39.011
MCLSD	0.714	-1.0472	-0.212	0.374127	-39.004
RWICY	1.306	0.951438	-0.044	0.877871	-39.003
MYCVQ	-0.398	-0.0485307	-0.326	0.355623	-39
YFHEW	1.26	-0.911163	0.12	0.785032	-38.998
KYHFQ	2.582	1.08703	0.364	0.437489	-38.995
ALEVN	0.536	-1.00122	-0.326	0.0642051	-38.991
YTYPD	2.314	-1.00422	0.102	0.280957	-38.989
ICRIM	0.29	0.952288	-0.52	0.714196	-38.988
TYWDT	2.334	-1.00337	0.286	0.395135	-38.986
QFHAF	0.486	0.0879124	-0.346	0.906678	-38.984
MPCHW	-0.26	0.0432288	-0.188	0.973186	-38.984
CEYCW	0.412	-1.09144	0.244	0.888602	-38.981
FYAWM	-1.866	-0.00384715	-0.856	0.981905	-38.977
WWKYN	1.534	0.996121	0.296	0.872082	-38.976
FVWAV	-3.04	-0.00299673	-1.044	0.670364	-38.964
DKWMY	1.946	-0.00340037	0.136	0.824968	-38.962
APRCI	1.382	0.952288	-0.306	0.751605	-38.961
AILAR	0.292	0.996972	-0.694	0.261508	-38.961
RLALC	0.398	0.952288	-0.474	0.46329	-38.96
RCSCD	4.896	-0.091917	0.644	0.456165	-38.948
FTSDQ	3.45	-1.00252	0.302	0.197616	-38.947
ITMGH	-0.196	0.0879124	-0.26	0.279944	-38.945
IVHGA	-1.41	0.0879124	-0.492	0.136848	-38.94
LLWWY	-2.872	-0.00384715	-0.668	0.966186	-38.936
ACWSL	-1.388	-0.0476802	-0.416	0.89387	-38.935
WDTQS	3.58	-1.00252	0.56	0.178272	-38.934
CKVWK	0.69	1.95226	0.232	0.440451	-38.931
QDYQS	4.668	-1.00337	0.722	0.103106	-38.931
KMHRM	4.086	2.08785	0.17	0.577333	-38.923
MPVEY	0.112	-1.00207	-0.446	0.232001	-38.921
WICME	-0.814	-1.04591	-0.298	0.836603	-38.921
KDWIQ	2.512	-0.00254995	0.41	0.376251	-38.918
PFGMW	-1.72	-0.00299673	-0.74	0.992775	-38.918
PRQRY	7.104	1.99609	0.578	0.432109	-38.916
INLWC	-1.362	-0.0476802	-0.392	0.818532	-38.91
VCMNM	-0.676	-0.0476802	-0.634	0.694099	-38.909
VICDN	1.024	-1.0472	-0.084	0.20349	-38.905
IMTVH	-0.816	0.0879124	-0.516	0.128453	-38.904
AIIWD	-1.052	-1.00252	-0.524	0.570236	-38.89
RMVHT	3.152	1.08788	0.01	0.14343	-38.889
HRLMY	2.49	1.08703	-0.108	0.58792	-38.888
DEMTY	3.178	-2.00159	0.238	0.1951	-38.888
IWWEP	-0.554	-1.00122	-0.208	0.887864	-38.887
KRDNY	7.194	0.996568	0.876	0.14051	-38.887
FVCHQ	0.38	0.0432288	-0.07	0.466839	-38.871
ALWKI	-1.686	0.996972	-0.54	0.615724	-38.865
RWGFV	0.926	0.996972	-0.32	0.905205	-38.865
AMNGD	2.052	-1.00252	-0.084	0.31057	-38.859
WKENL	2.35	-0.00125323	0.344	0.31425	-38.858
NLDHN	4.348	-0.911609	0.512	0.160347	-38.852
IPSHE	1.99	-0.910313	0.17	0.161712	-38.852
IQILN	-0.516	-0.00299673	-0.432	0.205554	-38.852
FFKPV	-0.89	0.996972	-0.724	0.811456	-38.852
ACMHR	2.828	1.0432	0.032	0.746716	-38.851
RRNLP	6.312	1.99694	0.274	0.439442	-38.845
LLFKW	-1.92	0.996972	-0.644	0.891882	-38.845
LQWTL	-0.812	-0.00299673	-0.322	0.666916	-38.844
PICRL	0.76	0.952288	-0.38	0.853165	-38.839
HMLAD	0.86	-0.911609	-0.294	0.272428	-38.838
QIRGY	2.948	0.996121	0.182	0.389864	-38.837
YEYPF	0.822	-1.00292	-0.238	0.784112	-38.837
SVWCF	-1.446	-0.0476802	-0.478	0.969201	-38.835
FEEYS	2.836	-2.0003	0.258	0.135102	-38.829
QIYMD	1.426	-1.00337	-0.12	0.46139	-38.829
RVQDF	4.432	-0.00254995	0.178	0.332225	-38.828
DLFIV	-1.628	-1.00252	-0.846	0.481692	-38.825
SMQYH	2.278	0.0870619	0.204	0.450832	-38.811
VEMMP	-0.386	-1.00122	-0.694	0.437892	-38.801
MIACD	-0.328	-1.0472	-0.478	0.404463	-38.797
WWNCI	-0.844	-0.0476802	-0.148	0.972702	-38.794
LFVIP	-3.372	-0.00299673	-1.22	0.55052	-38.788
WQIMT	-0.298	-0.00299673	-0.31	0.738151	-38.786
IDWHQ	2.334	-0.911609	0.394	0.447252	-38.785
KWLNE	2.35	-0.00125323	0.344	0.208623	-38.782
QLWWV	-1.616	-0.00299673	-0.388	0.885639	-38.782
FRIWT	1.452	0.996972	-0.276	0.867714	-38.779
TQWNK	3.594	0.996972	0.642	0.239113	-38.779
VVFLQ	-2.088	-0.00299673	-0.864	0.204967	-38.777
AGMNG	0.12	-0.00299673	-0.328	0.567225	-38.775
YHWSF	0.578	0.0870619	-0.06	0.918377	-38.774
ICDFE	1.27	-2.04543	-0.026	0.525989	-38.772
CTVPW	-1.016	-0.0476802	-0.332	0.690456	-38.766
CFKMC	-0.468	0.907605	-0.272	0.92901	-38.764
YHVMM	-0.788	0.0870619	-0.628	0.641296	-38.764
NLRWR	5.846	1.99694	0.366	0.768897	-38.755
FGTQM	0.368	-0.00299673	-0.302	0.677522	-38.754
LMFQR	2.042	0.996972	-0.378	0.700241	-38.75
YQQVV	0.628	-0.00384715	-0.108	0.0888341	-38.745
CFEVV	-1.106	-1.04591	-0.516	0.243156	-38.74
WNFQT	1.888	-0.00299673	0.102	0.730058	-38.74
DDDLI	3.264	-3.00156	0.194	0.287696	-38.739
EIAED	3.122	-2.99897	0.288	0.0457023	-38.733
SAFTI	-0.748	-0.00299673	-0.632	0.437455	-38.733
YWMYK	0.23	0.995271	-0.146	0.868824	-38.727
WLKHM	0.122	1.08788	-0.124	0.736308	-38.725
RGLMW	0.876	0.996972	-0.336	0.92124	-38.72
FMNQQ	2.478	-0.00299673	0.016	0.429278	-38.719
PRMYE	3.904	-0.00210365	0.07	0.430398	-38.712
YGDDM	2.858	-2.00289	0.174	0.578176	-38.709
TMLIY	-1.896	-0.00384715	-0.808	0.316377	-38.703
YLLQV	-1.64	-0.00384715	-0.632	0.145019	-38.702
PWLFH	-1.114	0.0879124	-0.508	0.971746	-38.699
IAPQY	-0.21	-0.00384715	-0.416	0.381424	-38.694
QVELN	2.006	-1.00122	0.098	0.0623536	-38.693
FDSMY	1.386	-1.00337	-0.292	0.804991	-38.69
IVIYH	-1.816	0.0870619	-0.588	0.159572	-38.689
RRDIT	7.242	0.997418	0.562	0.135415	-38.688
WKNQH	4.012	1.08788	0.816	0.280543	-38.687
HFNYR	4.676	1.08703	0.32	0.67576	-38.684
DQMTT	3.41	-1.00252	0.292	0.195916	-38.684
TLFGI	-2.238	-0.00299673	-0.78	0.476403	-38.682
WSVTG	-0.268	-0.00299673	-0.156	0.363511	-38.679
VYRGL	1.032	0.996121	-0.306	0.426106	-38.677
NQIKY	2.59	0.996121	0.322	0.169685	-38.676
EHHIL	1.258	-0.819403	0.172	0.197546	-38.673
LRFEW	2.3	-0.00125323	-0.092	0.75444	-38.665
WAIWM	-2.748	-0.00299673	-0.826	0.977364	-38.657
MCNMG	-0.056	-0.0476802	-0.378	0.83409	-38.655
RQMLQ	3.746	0.996972	0.134	0.309468	-38.646
FYDCL	-0.064	-1.04805	-0.334	0.937834	-38.646
IMRWA	0.702	0.996972	-0.528	0.788531	-38.637
CLGYR	1.584	0.951438	-0.022	0.74514	-38.634
VMWPT	-1.23	-0.00299673	-0.646	0.746241	-38.631
YRYIN	3.384	0.995271	0.084	0.34069	-38.631
ANKIE	2.454	-0.00125323	0.19	0.0672684	-38.631
NLVWR	2.054	0.996972	-0.15	0.557137	-38.617
NPHHW	2.726	0.178821	0.454	0.823831	-38.614
MFTQY	0.584	-0.00384715	-0.34	0.523662	-38.612
FNPWI	-0.718	-0.00299673	-0.564	0.973119	-38.597
NMVLH	-0.002	0.0879124	-0.43	0.259365	-38.595
TSIRW	2.728	0.996972	0.094	0.519937	-38.594
CIARE	2.744	-0.0459367	0.078	0.221298	-38.59
MYEDF	2.068	-2.00159	-0.112	0.610047	-38.587
MQHCQ	2.422	0.0432288	0.412	0.391734	-38.586
AMDRL	2.912	-0.00254995	-0.262	0.649336	-38.581
WPAQL	-0.704	-0.00299673	-0.432	0.840083	-38.58
IRLWI	-0.434	0.996972	-0.582	0.733789	-38.58
YEWQL	1.048	-1.00207	0.122	0.558223	-38.576
CFTKD	2.516	-0.0472335	0.284	0.433396	-38.572
WIREN	4.224	-0.00125323	0.376	0.319442	-38.561
FLADF	-0.794	-1.00252	-0.828	0.909035	-38.551
WTFWG	-1.202	-0.00299673	-0.308	0.976451	-38.551
KWICL	-1.58	0.952288	-0.304	0.883205	-38.549
EAIIT	-0.454	-1.00122	-0.422	0.0845082	-38.544
DRYFT	4.674	-0.00340037	0.234	0.623008	-38.542
FQCYF	-0.312	-0.0485307	-0.376	0.984219	-38.54
PEYMC	0.664	-1.04676	-0.162	0.697507	-38.537
PHIDL	0.708	-0.911609	-0.196	0.488485	-38.536
KYIFM	-0.912	0.996121	-0.632	0.847573	-38.532
EFWIE	0.678	-1.99945	-0.082	0.496805	-38.53
CPWSN	1.286	-0.0476802	0.1	0.859688	-38.529
QLEVW	0.212	-1.00122	-0.096	0.245081	-38.521
KYHCW	1.348	1.04235	0.434	0.853507	-38.513
MFFCD	-0.174	-1.0472	-0.596	0.966214	-38.512
CCTAW	-0.826	-0.0923638	-0.126	0.849314	-38.507
HVNIM	-0.002	0.0879124	-0.414	0.230536	-38.507
FDKPL	1.274	-0.00254995	-0.21	0.797064	-38.485
ANIHV	0.106	0.0879124	-0.336	0.129717	-38.485
CDMDM	2.292	-2.04672	-0.046	0.830699	-38.481
MVHLH	-0.398	0.178821	-0.358	0.249968	-38.475
IEHKD	4.164	-0.909866	0.714	0.0610778	-38.475
DFFFV	-0.852	-1.00252	-0.89	0.965991	-38.471
QCFAV	-0.914	-0.0476802	-0.506	0.600211	-38.467
MYKGI	-0.504	0.996121	-0.336	0.395145	-38.457
YYYFH	0.42	0.0853611	-0.172	0.84715	-38.452
DYTVS	2.158	-1.00337	0.088	0.0609679	-38.452
YESWS	2.284	-1.00207	0.336	0.235839	-38.442
IFIFL	-4.144	-0.00299673	-1.396	0.954943	-38.438
HKIVV	-0.558	1.08788	-0.296	0.0634583	-38.437
WTQVI	-0.636	-0.00299673	-0.28	0.231174	-38.432
WCCWV	-2.252	-0.0923638	-0.266	0.983372	-38.432
DFGHR	4.876	0.0883591	0.446	0.725071	-38.428
AIAYI	-2.664	-0.00384715	-0.976	0.312886	-38.422
TQWLR	3.156	0.996972	0.22	0.590026	-38.422
FNATF	0.288	-0.00299673	-0.58	0.819551	-38.42
IHIPK	0.074	1.08788	-0.18	0.286785	-38.415
ALMMD	-0.542	-1.00252	-0.808	0.644617	-38.412
VFQCC	-0.808	-0.0923638	-0.27	0.770548	-38.411
QILAR	1.762	0.996972	-0.27	0.229834	-38.409
CADLD	1.886	-2.04672	0.036	0.356762	-38.398
ENQMM	2.858	-1.00122	0.064	0.380678	-38.395
RIKQL	3.234	1.99694	0.182	0.173001	-38.394
SFPMP	-0.386	-0.00299673	-0.758	0.969994	-38.394
VFPCS	-0.98	-0.0476802	-0.57	0.650815	-38.389
NTYTS	3.064	-0.00384715	0.31	0.0548233	-38.388
VVIWY	-3.038	-0.00384715	-0.844	0.382882	-38.385
TENLY	2.248	-1.00207	0.154	0.0792219	-38.38
NRWYN	5.202	0.996121	0.506	0.682161	-38.38
KQWCK	2.606	1.95226	0.704	0.661867	-38.377
RDLGS	4.236	-0.00254995	0.306	0.178285	-38.374
PYAMR	2.18	0.996121	-0.392	0.75471	-38.374
FDYMI	-0.278	-1.00337	-0.632	0.883235	-38.374
MVPMF	-2.344	-0.00299673	-1.244	0.947319	-38.373
NKCWV	0.908	0.952288	0.144	0.586091	-38.372
FHCSI	-0.224	0.0432288	-0.222	0.70695	-38.367
FEDCV	1.446	-2.04543	-0.016	0.380619	-38.366
FPLPC	-1.836	-0.0476802	-0.8	0.973848	-38.358
EIQFI	-0.094	-1.00122	-0.348	0.34943	-38.358
FSQWM	0.256	-0.00299673	-0.32	0.961204	-38.355
YYMSD	2.01	-1.00422	-0.034	0.355831	-38.354
YIVLR	0.236	0.996121	-0.572	0.261903	-38.353
VQKVV	-0.206	0.996972	-0.298	0.0350301	-38.352
PWQFI	-0.938	-0.00299673	-0.504	0.958312	-38.351
AYVWP	-1.608	-0.00384715	-0.66	0.781681	-38.35
TLFFE	-0.3	-1.00122	-0.556	0.559935	-38.349
QYFWD	1.818	-1.00337	0.098	0.911755	-38.348
FLCYA	-2.17	-0.0485307	-0.786	0.846243	-38.34
FNQVT	1.546	-0.00299673	-0.116	0.225742	-38.339
CFHWN	0.942	0.0432288	0.088	0.956568	-38.339
LMNCV	-1.19	-0.0476802	-0.63	0.390287	-38.334
ECQDW	3.492	-2.04543	0.714	0.518191	-38.324
SWNML	0.088	-0.00299673	-0.366	0.910656	-38.323
LVYIG	-2.936	-0.00384715	-0.832	0.20825	-38.321
ICPFF	-2.432	-0.0476802	-0.95	0.988856	-38.318
LLGYM	-2.598	-0.00384715	-0.878	0.724932	-38.316
ESFMA	0.614	-1.00122	-0.452	0.540345	-38.315
FCFAI	-2.794	-0.0476802	-1.028	0.938744	-38.313
LKIGK	0.064	1.99694	-0.05	0.154853	-38.309
MWMHD	1.27	-0.911609	-0.128	0.843887	-38.309
GWASY	-0.308	-0.00384715	-0.2	0.635896	-38.308
YVRWA	1.376	0.996121	-0.27	0.507026	-38.307
TIQYY	0.694	-0.00469756	-0.062	0.196415	-38.307
DKYRI	4.882	0.996568	0.454	0.2379	-38.297
ILDPK	0.886	-0.00254995	-0.18	0.283149	-38.295
LQLCS	-0.436	-0.0476802	-0.236	0.255745	-38.295
QMRFS	3.706	0.996972	-0.022	0.663819	-38.295
VGNTA	0.484	-0.00299673	-0.244	0.0723199	-38.29
NQQMM	2.604	-0.00299673	0.026	0.566116	-38.289
FCNDY	2.248	-1.04805	0.104	0.787446	-38.286
PWRMY	2.076	0.996121	-0.222	0.956215	-38.285
AMEPF	-0.066	-1.00122	-0.656	0.813489	-38.284
ICQVE	0.422	-1.04591	-0.014	0.0954483	-38.282
WVCIG	-2.702	-0.0476802	-0.522	0.78368	-38.279
EMLEW	0.804	-1.99945	-0.088	0.342035	-38.276
AIGWR	0.984	0.996972	-0.242	0.861804	-38.25
AQNLM	0.62	-0.00299673	-0.394	0.496456	-38.25
LMQWE	0.55	-1.00122	-0.126	0.482231	-38.244
EDHQI	4.162	-1.90983	0.686	0.0895589	-38.243
QMCPR	3.366	0.952288	0.098	0.848733	-38.241
PFFFE	-0.426	-1.00122	-0.754	0.948319	-38.235
DAMCI	-0.328	-1.0472	-0.478	0.702381	-38.232
CNWIG	-0.566	-0.0476802	-0.11	0.86175	-38.231
LIFPY	-2.536	-0.00384715	-1.002	0.825598	-38.231
AQDIY	1.534	-1.00337	-0.042	0.264143	-38.23
EGFAD	1.96	-2.00074	0.004	0.285844	-38.222
TQVML	-0.64	-0.00299673	-0.544	0.262487	-38.219
LLICG	-3.396	-0.0476802	-0.792	0.565256	-38.216
VKMLM	-1.622	0.996972	-0.856	0.451298	-38.214
VWPPW	-1.74	-0.00299673	-0.582	0.979618	-38.213
IQDWL	0.418	-1.00252	-0.116	0.720075	-38.212
TLAWN	0.03	-0.00299673	-0.308	0.35125	-38.197
FVWIG	-3.042	-0.00299673	-0.846	0.891643	-38.195
FAKYY	0.208	0.995271	-0.326	0.623674	-38.191
LLHYF	-1.604	0.0870619	-0.66	0.804181	-38.191
FHPKS	2.126	1.08788	0.13	0.48138	-38.187
WAIYA	-2.146	-0.00384715	-0.748	0.65937	-38.178
DWCDW	2.3	-2.04672	0.45	0.973806	-38.172
DLVKW	0.596	-0.00254995	-0.078	0.375181	-38.165
DTLGV	0.278	-1.00252	-0.23	0.103274	-38.162
RVQLS	2.98	0.996972	0.022	0.0750395	-38.16
HCMPE	1.568	-0.954996	0.104	0.568713	-38.16
QEIHR	5.402	0.0896559	0.702	0.118802	-38.158
EVSVW	-0.04	-1.00122	-0.212	0.131392	-38.155
RCHQY	4.796	1.04235	0.704	0.349381	-38.15
MIWGE	-0.746	-1.00122	-0.326	0.606799	-38.149
ALWSF	-1.728	-0.00299673	-0.74	0.942273	-38.146
AMVVS	-1.768	-0.00299673	-0.922	0.0871208	-38.146
CWDNL	1.366	-1.0472	0.118	0.882227	-38.145
QVFRQ	3.796	0.996972	0.15	0.295063	-38.142
YAVVE	-0.588	-1.00207	-0.494	0.0493197	-38.138
CMKEG	1.558	-0.0459367	0.25	0.278211	-38.136
ITFKS	0.724	0.996972	-0.18	0.186151	-38.136
HMGVT	-0.02	0.0879124	-0.25	0.229658	-38.131
CWSIM	-1.496	-0.0476802	-0.478	0.919744	-38.127
LMGLH	-1.694	0.0879124	-0.612	0.588673	-38.125
SNWVP	0.734	-0.00299673	-0.184	0.693548	-38.123
IVGVW	-3.254	-0.00299673	-0.806	0.390661	-38.121
WLILW	-3.884	-0.00299673	-0.896	0.959343	-38.116
VMHKV	-0.044	1.08788	-0.316	0.10507	-38.115
PRWWL	1.068	0.996972	-0.218	0.984796	-38.102
YLHRD	4.704	0.0875087	0.422	0.269166	-38.095
DNIHW	2.554	-0.911609	0.334	0.625604	-38.091
FKRRH	7.414	3.08782	0.706	0.516749	-38.089
FDPMV	-0.13	-1.00252	-0.714	0.862483	-38.087
YFKDI	1.302	-0.00340037	-0.102	0.449979	-38.082
VFFMV	-3.278	-0.00299673	-1.38	0.831479	-38.081
LVMEM	-1.37	-1.00122	-0.846	0.242604	-38.081
KLAWP	-0.702	0.996972	-0.404	0.705115	-38.079
MGLQA	-0.896	-0.00299673	-0.55	0.328436	-38.078
WLKMI	-1.794	0.996972	-0.618	0.758212	-38.076
ATMMS	-0.108	-0.00299673	-0.642	0.27203	-38.073
MPDDI	2.034	-2.00204	-0.184	0.484028	-38.072
NFAAI	-0.976	-0.00299673	-0.812	0.475629	-38.067
DYYWF	0.738	-1.00422	-0.156	0.967205	-38.058
ALFKC	-1.088	0.952288	-0.504	0.730005	-38.056
TKCMD	2.642	-0.0472335	0.294	0.252444	-38.056
WDFQL	0.806	-1.00252	-0.146	0.933831	-38.055
WVDSM	0.68	-1.00252	-0.252	0.526962	-38.046
YTCGP	0.098	-0.0485307	-0.076	0.560927	-38.045
LNLQF	-0.128	-0.00299673	-0.478	0.57877	-38.044
LVRLG	0.02	0.996972	-0.55	0.246029	-38.04
YQWFW	-0.392	-0.00384715	-0.184	0.989217	-38.038
ISLQQ	0.928	-0.00299673	-0.032	0.110081	-38.035
LMFNH	0.21	0.0879124	-0.47	0.639672	-38.032
YHLSE	2.018	-0.911163	0.246	0.0950996	-38.025
AINIM	-1.472	-0.00299673	-0.86	0.436434	-38.021
HQMKH	3.612	1.17879	0.64	0.25841	-38.017
DFRWT	4.18	-0.00254995	0.234	0.876316	-38.015
RIMCV	0.466	0.952288	-0.51	0.481526	-38.015
VDHQD	4.72	-1.91113	0.686	0.0685542	-38.014
WYFFS	-0.95	-0.00384715	-0.584	0.965026	-38.011
TIVPV	-2.086	-0.00299673	-0.844	0.0794495	-38.005
IWMNQ	0.516	-0.00299673	-0.208	0.588486	-38.005
RGERW	6.676	0.998715	0.746	0.546582	-38.005
EMHWF	0.762	-0.910313	-0.128	0.921756	-38.004
EAEWP	1.896	-1.99945	0.142	0.345569	-38
PMFNF	-0.334	-0.00299673	-0.842	0.980065	-37.997
AYSWT	0.394	-0.00384715	-0.146	0.594298	-37.997
RIQTL	2.638	0.996972	-0.008	0.175366	-37.994
YNRHM	4.802	1.08703	0.33	0.556596	-37.99
DMYYE	2.692	-2.00244	0.146	0.332994	-37.98
APLYR	1.666	0.996121	-0.388	0.662187	-37.98
FKQRE	5.968	0.998715	0.688	0.214965	-37.977
IQYMQ	0.79	-0.00384715	-0.148	0.358638	-37.977
PCFDT	1.406	-1.0472	-0.09	0.782264	-37.973
FWWGP	-1.716	-0.00299673	-0.492	0.995901	-37.968
DSCYR	5.18	-0.0480839	0.578	0.60386	-37.962
GYDWT	1.632	-1.00337	0.232	0.733243	-37.957
MAYNE	1.886	-1.00207	-0.112	0.145267	-37.953
DHLFK	2.206	0.0883591	0.148	0.555215	-37.951
FFGHH	0.484	0.178821	-0.126	0.885989	-37.947
THDMF	2.124	-0.911609	-0.046	0.705385	-37.945
RKVYW	2.848	1.99609	0.182	0.401642	-37.945
NFRCI	2.476	0.952288	-0.108	0.827407	-37.943
EHIQC	2.162	-0.954996	0.47	0.171152	-37.936
AAHYW	-0.23	0.0870619	-0.254	0.76159	-37.935
QKYMK	2.886	1.99609	0.39	0.303982	-37.932
NLNWF	0.61	-0.00299673	-0.294	0.94373	-37.931
HLAQE	2.056	-0.910313	0.218	0.076569	-37.928
LWILG	-3.606	-0.00299673	-0.858	0.813744	-37.922
QQTWV	1.456	-0.00299673	0.202	0.32309	-37.92
GNITL	-0.314	-0.00299673	-0.328	0.272382	-37.919
ACFYY	-1.158	-0.0493811	-0.542	0.919395	-37.918
KVQYW	0.972	0.996121	0.138	0.395214	-37.913
GYCFF	-1.608	-0.0485307	-0.592	0.990991	-37.904
EWWFQ	0.942	-1.00122	0.108	0.941892	-37.903
PWEGL	-0.276	-1.00122	-0.186	0.806354	-37.897
CGNVD	1.82	-1.0472	0.182	0.207302	-37.897
FICKA	-1.088	0.952288	-0.488	0.618475	-37.895
AFPCW	-1.68	-0.0476802	-0.634	0.991337	-37.891
GLTKL	-0.532	0.996972	-0.256	0.235004	-37.889
VGCLE	-0.874	-1.04591	-0.246	0.246025	-37.881
LMTAG	-1.49	-0.00299673	-0.712	0.319219	-37.875
DWCIV	-0.77	-1.0472	-0.278	0.740831	-37.871
QLLGV	-1.856	-0.00299673	-0.594	0.2014	-37.868
GAWQI	-0.892	-0.00299673	-0.286	0.625978	-37.866
ILLFD	-1.804	-1.00252	-0.872	0.57504	-37.862
IVHWF	-1.922	0.0879124	-0.618	0.858926	-37.861
NAWNF	1.232	-0.00299673	-0.22	0.918717	-37.854
FTYDD	3.434	-2.00289	0.218	0.316263	-37.852
GLHWS	-0.026	0.0879124	-0.008	0.58834	-37.849
LWHLD	0.242	-0.911609	-0.12	0.593001	-37.844
CMQMV	-0.896	-0.0476802	-0.574	0.632505	-37.844
CKWHS	2	1.0432	0.546	0.493747	-37.843
GWMQV	-0.824	-0.00299673	-0.354	0.698409	-37.84
NAFWD	1.648	-1.00252	-0.132	0.847936	-37.839
WQIAC	-0.96	-0.0476802	-0.258	0.781578	-37.836
NELVA	0.536	-1.00122	-0.326	0.0551571	-37.834
FYGQT	0.866	-0.00384715	-0.054	0.596767	-37.833
NKLFW	0.392	0.996972	-0.206	0.859954	-37.832
MLQTY	0.196	-0.00384715	-0.326	0.248838	-37.828
SWPKW	0.858	0.996972	0.122	0.963891	-37.825
TWLSM	-0.726	-0.00299673	-0.468	0.569945	-37.823
QFWAP	-0.316	-0.00299673	-0.446	0.962147	-37.822
INFNF	0.48	-0.00299673	-0.536	0.839222	-37.822
MWLFN	-1.188	-0.00299673	-0.736	0.96386	-37.821
PLLHQ	0.072	0.0879124	-0.24	0.304366	-37.818
QFRKN	5.934	1.99694	0.59	0.420508	-37.811
YQMYL	-0.29	-0.00469756	-0.418	0.749383	-37.807
VTETW	1.116	-1.00122	0.078	0.0887526	-37.805
RDFIC	2.892	-0.0472335	-0.02	0.75731	-37.802
SVFGI	-1.896	-0.00299673	-0.734	0.559621	-37.798
WEVYR	3.1	-0.00210365	0.192	0.361686	-37.792
QEVIN	2.006	-1.00122	0.114	0.051206	-37.79
HVTLN	0.982	0.0879124	-0.09	0.0856447	-37.789
MNEDW	3.498	-2.00074	0.34	0.463101	-37.784
QWRCC	3.114	0.907605	0.504	0.948836	-37.783
FHDLT	1.61	-0.911609	-0.042	0.536705	-37.777
GCDMM	0.36	-1.0472	-0.29	0.925705	-37.777
DCIQW	1.146	-1.0472	0.194	0.781144	-37.777
AFLRM	0.572	0.996972	-0.802	0.8972	-37.774
WTSYH	1.688	0.0870619	0.29	0.405738	-37.77
QHFEF	2.21	-0.910313	0.116	0.747658	-37.769
PRQCL	2.852	0.952288	0.102	0.736094	-37.767
CTFPL	-1.322	-0.0476802	-0.616	0.896954	-37.764
NGARI	2.778	0.996972	-0.048	0.32811	-37.761
TEKFC	2.134	-0.0459367	0.294	0.283962	-37.76
GIMHQ	0.398	0.0879124	-0.098	0.367633	-37.759
IVMVI	-4.054	-0.00299673	-1.32	0.154624	-37.758
WFGWA	-2.078	-0.00299673	-0.57	0.991269	-37.756
STTAY	1.374	-0.00384715	-0.054	0.126041	-37.756
PQLTM	0.168	-0.00299673	-0.418	0.434741	-37.756
DLIPF	-0.82	-1.00252	-0.72	0.866681	-37.755
WYRII	0.578	0.996121	-0.338	0.7746	-37.754
TVCFP	-1.146	-0.0476802	-0.59	0.673315	-37.754
KYPWW	0.206	0.996121	0.01	0.974613	-37.753
WVRLT	1.24	0.996972	-0.252	0.479577	-37.75
QREYA	5.12	-0.00210365	0.494	0.127614	-37.748
CHEIW	0.588	-0.954996	0.216	0.598733	-37.746
LLLAH	-2.382	0.0879124	-0.816	0.253916	-37.739
VMIAM	-3.094	-0.00299673	-1.292	0.438147	-37.738
RHIQV	3.232	1.08788	0.192	0.101124	-37.736
FTFED	2.428	-2.00074	-0.03	0.350245	-37.734
PLCDF	-0.092	-1.0472	-0.426	0.934967	-37.734
NTHHD	5.45	-0.8207	0.92	0.0821555	-37.731
CVDHG	1.424	-0.956293	0.254	0.268597	-37.731
YPDSM	1.982	-1.00337	-0.126	0.598654	-37.729
CHHMQ	2.246	0.134138	0.424	0.501266	-37.707
PIMGV	-2.45	-0.00299673	-0.928	0.511179	-37.706
VGIMN	-1.122	-0.00299673	-0.642	0.311982	-37.703
GVWLK	-1.336	0.996972	-0.322	0.599286	-37.702
QRWEL	4.004	-0.00125323	0.42	0.542261	-37.694
IPHMF	-1.118	0.0879124	-0.74	0.944699	-37.683
MPIIM	-2.908	-0.00299673	-1.224	0.800952	-37.682
LWFTF	-2.128	-0.00299673	-0.848	0.980542	-37.678
DEWGP	2.452	-2.00074	0.34	0.684807	-37.672
APMTC	-0.574	-0.0476802	-0.532	0.766623	-37.669
YWPDH	2.238	-0.91246	0.276	0.845932	-37.667
YPGFL	-1.74	-0.00384715	-0.736	0.96662	-37.656
SSNWP	2.222	-0.00299673	0.146	0.780417	-37.65
FPTHD	2.594	-0.911609	0.11	0.493868	-37.646
NCILK	0.214	0.952288	-0.11	0.396186	-37.644
PVIID	-1.032	-1.00252	-0.664	0.169328	-37.644
FKTMI	-0.426	0.996972	-0.54	0.535101	-37.637
YWWWC	-1.626	-0.0485307	-0.114	0.996017	-37.637
PNGFR	3.528	0.996972	0	0.898244	-37.635
DENVF	3.03	-2.00074	0.112	0.214289	-37.634
PVIEF	-1.026	-1.00122	-0.684	0.374567	-37.629
KGWFD	1.604	-0.00254995	0.164	0.89867	-37.626
YWAVY	-1.58	-0.00469756	-0.568	0.612202	-37.623
IYSYL	-1.232	-0.00469756	-0.54	0.500959	-37.622
KMHLH	1.52	1.17879	0.142	0.329644	-37.622
WCAMF	-2.15	-0.0476802	-0.79	0.992091	-37.62
RFNLQ	3.84	0.996972	0.064	0.473725	-37.616
QEEQL	3.956	-1.99945	0.668	0.065624	-37.615
VVEDN	2.818	-2.00074	0.152	0.0323854	-37.612
PYRYR	6.024	1.99524	0.324	0.70172	-37.611
ISVMY	-1.554	-0.00384715	-0.762	0.346642	-37.611
IDDFT	2.422	-2.00204	-0.01	0.438277	-37.61
CDVPP	0.68	-1.0472	-0.234	0.605632	-37.61
GQCLR	2.664	0.952288	0.232	0.711731	-37.608
YSAML	-1.108	-0.00384715	-0.73	0.683631	-37.604
TKWLL	-0.81	0.996972	-0.294	0.594718	-37.602
CEVFT	0.216	-1.04591	-0.206	0.273384	-37.601
HVICY	-1.088	0.0423784	-0.294	0.360584	-37.597
WQYTH	2.116	0.0870619	0.432	0.515322	-37.595
IQWRN	3.97	0.996972	0.338	0.64686	-37.592
CPHKE	3.148	0.0449723	0.634	0.25846	-37.59
EPWKM	1.536	-0.00125323	0.054	0.762551	-37.589
WREPT	4.394	-0.00125323	0.41	0.436714	-37.587
TKHFR	4.944	2.08785	0.5	0.309772	-37.586
LKLSQ	0.93	0.996972	-0.02	0.100083	-37.585
WHLHK	1.524	1.17879	0.39	0.544186	-37.58
TDLPI	0.29	-1.00252	-0.37	0.238923	-37.58
SKQIY	1.942	0.996121	0.24	0.182778	-37.574
NCIYQ	1.224	-0.0485307	0.106	0.363974	-37.574
PQMDS	3.062	-1.00252	0.128	0.281862	-37.573
FWRTE	3.798	-0.00125323	0.244	0.63715	-37.571
IQREW	4.004	-0.00125323	0.436	0.372765	-37.567
QAHIY	0.722	0.0870619	-0.058	0.273978	-37.565
EWYTN	2.766	-1.00207	0.398	0.323633	-37.564
CYRTS	3.95	0.951438	0.388	0.221256	-37.56
MCHYL	-0.75	0.0423784	-0.34	0.804729	-37.558
IAILK	-2.204	0.996972	-0.768	0.211893	-37.556
TFKSC	1.452	0.952288	0.114	0.350081	-37.554
LETTQ	2.514	-1.00122	0.306	0.0323396	-37.552
ISCDA	0.822	-1.0472	-0.118	0.307425	-37.548
HGWPV	-0.53	0.0879124	-0.186	0.798484	-37.537
THDRY	6.202	0.0875087	0.758	0.18596	-37.534
WMLAE	-0.92	-1.00122	-0.55	0.512538	-37.532
TGMAG	-0.694	-0.00299673	-0.43	0.365847	-37.53
HTIPY	0.49	0.0870619	-0.142	0.307732	-37.529
GPMRQ	3.434	0.996972	0.07	0.703338	-37.526
NKACW	1.354	0.952288	0.192	0.708371	-37.521
SRLCC	2.168	0.907605	0.118	0.755965	-37.52
FKSRM	3.708	1.99694	0.006	0.719107	-37.52
RFPFV	0.984	0.996972	-0.708	0.927248	-37.52
IPCIN	-0.896	-0.0476802	-0.468	0.598039	-37.519
PYVSH	0.832	0.0870619	-0.112	0.178323	-37.514
MQYMA	-0.166	-0.00384715	-0.592	0.575846	-37.514
ALISM	-2.12	-0.00299673	-0.958	0.368679	-37.511
LTYAY	-0.776	-0.00469756	-0.502	0.197284	-37.507
FITAN	-0.1	-0.00299673	-0.55	0.343363	-37.502
WFVLL	-3.838	-0.00299673	-1.144	0.936188	-37.502
WLRRD	6.262	0.997418	0.454	0.639442	-37.5
IAQLI	-2.206	-0.00299673	-0.796	0.207967	-37.497
GENWF	1.44	-1.00122	0.086	0.866087	-37.494
IRWQF	2.046	0.996972	-0.114	0.89933	-37.491
AFFEE	1.17	-1.99945	-0.282	0.403092	-37.49
CTAKS	1.686	0.952288	0.202	0.110375	-37.489
QLVIR	1.316	0.996972	-0.318	0.147698	-37.488
DQPWW	1.92	-1.00252	0.264	0.964538	-37.477
AWGFW	-2.078	-0.00299673	-0.57	0.994347	-37.47
KWIQR	3.752	1.99694	0.426	0.452047	-37.468
CWEKM	1.28	-0.0459367	0.212	0.734459	-37.46
FSLEQ	1.57	-1.00122	-0.024	0.216207	-37.457
MGHWT	0.322	0.0879124	-0.032	0.79023	-37.457
CCIED	1.61	-2.09011	0.298	0.28322	-37.452
FHSYA	0.682	0.0870619	-0.23	0.535546	-37.452
QDDAI	3.25	-2.00204	0.24	0.184732	-37.448
WLAKQ	0.406	0.996972	-0.058	0.371231	-37.447
DEHII	2.07	-1.90983	0.204	0.115156	-37.442
CLDGM	-0.154	-1.0472	-0.286	0.761822	-37.442
GRELI	2.19	-0.00125323	-0.024	0.222422	-37.439
WVILY	-3.214	-0.00384715	-0.87	0.659238	-37.438
EWLAR	2.534	-0.00125323	-0.004	0.442373	-37.436
REHFC	4.426	0.0449723	0.484	0.547128	-37.435
SYIQL	-0.152	-0.00384715	-0.286	0.387919	-37.435
ATYVQ	0.48	-0.00384715	-0.222	0.0735754	-37.432
LHHWY	0.442	0.177971	0.108	0.732102	-37.431
LVEQP	0.678	-1.00122	-0.188	0.083866	-37.431
HVNAQ	2.198	0.0879124	0.146	0.0666739	-37.43
FQKLW	0.172	0.996972	-0.146	0.888004	-37.422
RMIVS	1.402	0.996972	-0.464	0.142256	-37.418
VPVFC	-2.468	-0.0476802	-0.9	0.697775	-37.412
YGYQH	1.908	0.0862115	0.378	0.341086	-37.411
KWPMR	3.158	1.99694	0.06	0.934849	-37.409
LDEGF	1.338	-2.00074	-0.07	0.485622	-37.408
MRMLI	0.076	0.996972	-0.85	0.747749	-37.397
LCIPE	-0.862	-1.04591	-0.386	0.34928	-37.397
MYTCY	-0.156	-0.0493811	-0.27	0.625997	-37.392
IAWDY	-0.04	-1.00337	-0.296	0.678258	-37.39
MFCQP	-0.214	-0.0476802	-0.458	0.911874	-37.39
DLPQE	3.23	-2.00074	0.312	0.154501	-37.386
QMVMV	-1.448	-0.00299673	-0.858	0.301168	-37.385
WHCYG	0.05	0.0423784	0.19	0.93608	-37.378
VKEMV	0.386	-0.00125323	-0.29	0.0566211	-37.373
EMLDD	3.396	-3.00026	0.184	0.131023	-37.362
FQPYQ	1.648	-0.00384715	-0.022	0.748312	-37.357
YVCVD	-0.1	-1.04805	-0.268	0.159083	-37.355
CIYFS	-1.128	-0.0485307	-0.488	0.677409	-37.354
HEFMQ	2.336	-0.910313	0.126	0.382095	-37.352
LCQCM	-0.858	-0.0923638	-0.286	0.834973	-37.35
LCIQW	-1.582	-0.0476802	-0.332	0.762798	-37.336
TVKWT	0.864	0.996972	0.068	0.122639	-37.333
FIGTF	-1.85	-0.00299673	-0.794	0.924813	-37.332
PPMWT	-0.422	-0.00299673	-0.52	0.949833	-37.33
VDFDR	5.068	-1.00207	0.206	0.410447	-37.33
LDDFV	1.1	-2.00204	-0.336	0.413149	-37.328
EAVTD	2.45	-2.00074	0.098	0.0375405	-37.327
HQEYC	3.174	-0.955846	0.698	0.271796	-37.322
CPYCW	-0.95	-0.0932142	-0.14	0.987414	-37.312
FCRDG	3.688	-0.0472335	0.246	0.850547	-37.311
YYFIQ	-0.416	-0.00469756	-0.412	0.621269	-37.306
HQHGL	1.8	0.178821	0.4	0.397489	-37.298
CWNPI	-0.378	-0.0476802	-0.24	0.908488	-37.291
VGMLW	-2.916	-0.00299673	-0.852	0.900802	-37.29
WTTMC	-0.164	-0.0476802	-0.178	0.761645	-37.289
WIQDH	2.334	-0.911609	0.394	0.496157	-37.286
MTNYW	0.934	-0.00384715	-0.142	0.645301	-37.285
FPRVR	4.564	1.99694	-0.152	0.752844	-37.278
KPLAH	0.696	1.08788	-0.138	0.272091	-37.275
VYWAY	-1.58	-0.00469756	-0.568	0.65746	-37.274
SMCIM	-1.5	-0.0476802	-0.726	0.877414	-37.274
TAYFN	0.912	-0.00384715	-0.322	0.413599	-37.273
LFMFL	-3.63	-0.00299673	-1.432	0.987855	-37.269
EFHKW	2.342	0.0896559	0.402	0.656887	-37.269
TWLCV	-2	-0.0476802	-0.484	0.553096	-37.262
SVFWK	-0.08	0.996972	-0.262	0.796325	-37.258
TCHWF	0.128	0.0432288	-0.014	0.951593	-37.256
VLIRF	-0.388	0.996972	-0.83	0.613156	-37.252
WGYPV	-1.434	-0.00384715	-0.452	0.851219	-37.25
YVLQQ	0.452	-0.00384715	-0.134	0.0810058	-37.248
MYMCV	-1.976	-0.0485307	-0.828	0.759889	-37.247
WVERA	2.71	-0.00125323	0.022	0.233279	-37.244
LYIHC	-1.264	0.0423784	-0.32	0.493342	-37.243
RIEYV	2.582	-0.00210365	-0.036	0.0933335	-37.243
WPESY	1.604	-1.00207	0.132	0.544876	-37.242
CNYTT	2.128	-0.0485307	0.264	0.238725	-37.24
MHLLG	-1.694	0.0879124	-0.612	0.553185	-37.231
LFYIL	-3.52	-0.00384715	-1.154	0.846375	-37.226
RTQLY	3.65	0.996121	0.22	0.14702	-37.224
FHKIS	1.142	1.08788	-0.006	0.295826	-37.224
FPAFE	-0.192	-1.00122	-0.666	0.875872	-37.221
SVTVS	0.258	-0.00299673	-0.3	0.0377912	-37.22
ITVFT	-1.36	-0.00299673	-0.7	0.171806	-37.219
HCFCL	-1.16	-0.00145466	-0.284	0.963572	-37.217
WWFSP	-0.848	-0.00299673	-0.418	0.989291	-37.214
THYMW	0.538	0.0870619	-0.07	0.793529	-37.212
AQYKI	0.9	0.996121	-0.042	0.22532	-37.21
RLSQV	2.98	0.996972	0.022	0.0880496	-37.209
WALIN	-1.468	-0.00299673	-0.628	0.570599	-37.204
DYAYL	0.454	-1.00422	-0.312	0.569209	-37.2
TYIYN	0.914	-0.00469756	-0.122	0.208036	-37.198
AVIEE	0.57	-1.99945	-0.212	0.0393035	-37.196
FPMVF	-2.47	-0.00299673	-1.254	0.980005	-37.187
RGLWS	2.026	0.996972	0.024	0.642275	-37.187
YDVLT	0.494	-1.00337	-0.268	0.124931	-37.187
SMKVQ	1.62	0.996972	0.002	0.122653	-37.179
MNWLI	-1.576	-0.00299673	-0.706	0.829826	-37.173
FCMSD	1.102	-1.0472	-0.226	0.769179	-37.171
WQFEI	0.424	-1.00122	-0.12	0.687645	-37.17
FGDWH	1.426	-0.911609	0.148	0.931019	-37.17
RNPVY	3.532	0.996121	0.002	0.312399	-37.167
YTYFL	-1.01	-0.00469756	-0.59	0.775779	-37.164
KCMPA	0.022	0.952288	-0.342	0.691654	-37.163
GCWSI	-1.214	-0.0476802	-0.192	0.819052	-37.16
RYRYD	7.768	0.995718	0.698	0.31204	-37.155
LKDYY	1.926	-0.00425078	0.14	0.237925	-37.155
DWHPV	1.402	-0.911609	0.058	0.676268	-37.153
QLAEL	0.14	-1.00122	-0.292	0.14849	-37.148
MLGYK	-0.504	0.996121	-0.352	0.503275	-37.146
ADYWE	2.306	-2.00159	0.224	0.52686	-37.144
WLRNH	3.794	1.08788	0.334	0.586646	-37.136
GCFFS	-0.956	-0.0476802	-0.48	0.932965	-37.134
ACMLW	-2.538	-0.0476802	-0.776	0.968903	-37.13
TSCTL	0.468	-0.0476802	-0.062	0.285766	-37.127
VGMHC	-0.79	0.0432288	-0.276	0.579772	-37.127
PWGTM	-0.61	-0.00299673	-0.39	0.925208	-37.126
FCMAL	-2.668	-0.0476802	-1.034	0.954785	-37.126
DCYEM	2.408	-2.04628	0.212	0.509719	-37.126
HIFYC	-0.876	0.0423784	-0.334	0.849562	-37.124
MGCEM	-0.022	-1.04591	-0.28	0.6791	-37.118
PDAFY	0.814	-1.00337	-0.418	0.813698	-37.111
ADCCN	2.198	-1.09189	0.258	0.676699	-37.1
LVWVW	-3.532	-0.00299673	-0.86	0.768565	-37.097
MCEYY	0.692	-1.04761	-0.07	0.512776	-37.096
EPYVI	-0.402	-1.00207	-0.426	0.198219	-37.096
MDPWD	2.552	-2.00204	0.044	0.865507	-37.096
HYAPI	-0.386	0.0870619	-0.404	0.462277	-37.095
GRARY	5.446	1.99609	0.284	0.445958	-37.095
CWVSK	0.26	0.952288	0.062	0.422257	-37.094
FQLIA	-1.818	-0.00299673	-0.826	0.492789	-37.09
NLYQK	2.59	0.996121	0.306	0.16002	-37.086
EQFFV	0.47	-1.00122	-0.368	0.564962	-37.082
QHQGY	2.988	0.0870619	0.632	0.281669	-37.08
HCVAW	-0.96	0.0432288	-0.236	0.668933	-37.076
QPDAV	1.682	-1.00252	-0.124	0.229225	-37.076
YVWYF	-1.814	-0.00469756	-0.656	0.943201	-37.071
VVCAE	-0.872	-1.04591	-0.428	0.0714489	-37.065
WAGYT	-0.474	-0.00384715	-0.22	0.705835	-37.061
WMRPV	1.24	0.996972	-0.44	0.857444	-37.06
LCHWM	-1.244	0.0432288	-0.34	0.950954	-37.059
WWSSR	3.412	0.996972	0.342	0.873521	-37.057
IDFHG	0.908	-0.911609	-0.08	0.586866	-37.055
FPPRN	3.716	0.996972	-0.13	0.93573	-37.055
WDSPR	4.942	-0.00254995	0.42	0.785423	-37.053
IYPFF	-2.148	-0.00384715	-1.016	0.982445	-37.051
DENII	2.466	-2.00074	0.132	0.0952356	-37.05
YIWYT	-0.88	-0.00469756	-0.316	0.698163	-37.047
RVAMW	0.878	0.996972	-0.518	0.654435	-37.043
MGWHQ	0.916	0.0879124	0.13	0.731055	-37.043
TDDDV	4.938	-3.00156	0.54	0.067695	-37.038
FRMRY	4.93	1.99609	-0.09	0.897932	-37.03
FCANY	0.142	-0.0485307	-0.348	0.774639	-37.03
QVFLC	-1.536	-0.0476802	-0.58	0.68963	-37.028
LKRYL	2.154	1.99609	-0.088	0.387527	-37.008
IKYWC	-0.568	0.951438	-0.06	0.806311	-37.006
VTNSW	1.248	-0.00299673	1.11022e-17	0.157881	-37.004
RCHCV	2.596	0.998514	0.298	0.464367	-37.003
YDFAL	-0.17	-1.00337	-0.57	0.797592	-37.002
QRLSH	4.72	1.08788	0.506	0.147549	-36.993
SMLWL	-2.224	-0.00299673	-0.804	0.929923	-36.99
VERIY	2.582	-0.00210365	-0.036	0.0886451	-36.99
QCIQI	-0.008	-0.0476802	-0.062	0.305302	-36.988
EDSYD	5.558	-3.00112	0.788	0.0931421	-36.987
PLVAI	-3.138	-0.00299673	-1.132	0.211701	-36.987
FWNYV	-0.514	-0.00384715	-0.462	0.863512	-36.986
MMLEK	0.548	-0.00125323	-0.346	0.273632	-36.98
NAIFM	-1.084	-0.00299673	-0.89	0.843157	-36.98
TWNYT	1.918	-0.00384715	0.198	0.371603	-36.977
GGINI	-1.016	-0.00299673	-0.366	0.352138	-36.971
TGEFP	1.092	-1.00122	-0.108	0.472669	-36.969
WSEWE	2.472	-1.99945	0.516	0.543666	-36.969
VKWWD	1.114	-0.00254995	0.166	0.678275	-36.967
FDLSS	1.524	-1.00252	-0.176	0.300379	-36.965
VTKAS	1.134	0.996972	-0.082	0.0355722	-36.963
YDIKT	2.412	-0.00340037	0.248	0.150294	-36.958
IHKGI	-0.114	1.08788	-0.05	0.192374	-36.954
YQGLR	2.948	0.996121	0.166	0.515812	-36.953
KTDMM	2.428	-0.00254995	-0.02	0.374922	-36.951
WNVRW	2.572	0.996972	0.094	0.883548	-36.949
SFKWY	0.756	0.996121	-0.044	0.909038	-36.949
CDVQR	4.772	-0.0472335	0.502	0.195481	-36.937
TTCYI	-0.184	-0.0485307	-0.158	0.213634	-36.934
DSWWF	0.896	-1.00252	-0.044	0.988229	-36.93
TKNWE	3.848	-0.00125323	0.68	0.113337	-36.925
GRCNM	3.398	0.952288	0.168	0.778669	-36.923
QVISQ	1.104	-0.00299673	-0.006	0.0591868	-36.921
KCVPY	0.074	0.951438	-0.142	0.416829	-36.918
MPPLV	-2.262	-0.00299673	-1.074	0.729288	-36.912
DYTDH	4.962	-1.91198	0.742	0.1814	-36.912
TFQAY	0.692	-0.00384715	-0.262	0.320712	-36.91
MKLHF	-0.008	1.08788	-0.382	0.706908	-36.905
HQQFF	1.956	0.0879124	0.078	0.902149	-36.904
VKCKL	0.172	1.95226	-0.012	0.237131	-36.902
HQHQE	5.442	-0.819403	1.152	0.068156	-36.896
FKGHR	4.242	2.08785	0.446	0.605699	-36.896
KAGSF	0.644	0.996972	-0.176	0.53633	-36.895
[truncated: 7,979 more rows]
